# Supplementary material for: Bacterial genome-wide association studies: exploring the genetic variation underlying bacterial phenotypes
Source: Appl Environ Microbiol. 2025 May 16;91(6):e02512-24. doi: 10.1128/aem.02512-24 (PMC12175497; doi:10.1128/aem.02512-24)
Supplement: Table S1 — Articles published on PubMed and Web of Science. [file aem.02512-24-s0001.xlsx]

## Sheet: Published studies
Supplementary table S1 Articles published on PubMed and Web of Science
Species	Number of strains	Phenotypes	Genotypes	Analyzing software	Models	Time
Ensifer meliloti	153	Biochemical, growth, and symbiotic phenotypes	SNPs, genes	GEMMA	A linear mixed model (LMM), A Bayesian sparse linear mixed model (BSLMM)	2018 (1)
Campylobacter	192	Host specificity	30-bp DNA sequences (unique "word" of 30 bp on the forward or reverse strand of any contig)			2013 (2)
Staphylococcus aureus	41	Growth plasticity (growth curves and maximum growth rates with or without vancomycin)	SNPs	GEMMA	The multivariate linear mixed model (mvLMMs)	2019 (3)
Neisseria gonorrhoeae	4505	Macrolide resistance (azithromycin)	Unitigs	Pyseer	A linear mixed model (LMM)	2020 (4)
Staphylococcus aureus	95	Daptomycin (DAP) Resistance (48 DAP-R vs 47 DAP-S)	SNPs	PLINK		2021 (5)
Staphylococcus aureus	95	Daptomycin (DAP) Resistance (48 DAP-R vs 47 DAP-S)	k-mer	SEER		2021 (5)
Staphylococcus aureus	87	Ceftaroline (CPT) Resistance (44 CPT-R vs 43 CPT-S)	SNPs	PLINK		2021 (5)
Staphylococcus aureus	87	Ceftaroline (CPT) Resistance (44 CPT-R vs 43 CPT-S)	k-mer	SEER		2021 (5)
Escherichia coli	825	Pathogenicity (urosepsis [invasive infection vs non-invasive infection])	Unitigs	Pyseer	A linear mixed model (LMM)	2023 (6)
Neisseria meningitidis	316	Pathogenicity (103 invasive N. meningitidis disease vs 213 carriage N. meningitidis disease)	SNPs、genes、k-mers	treeWAS	The terminal score, the simultaneous score, the subsequent score	2023 (7)
Pectobacterium	120	Pathogenicity (virulence [lesion areas on Chinese cabbage] and cellulase activity)	SNPs		A linear model (LM), a linear model considering population structure, and a linear model considering population structure and genetic relationships (QK)	2023 (8)
Streptococcus pneumoniae serotype 19A	1292	Pathogenicity (883 invasive disease vs 409 asymptomatic carriers)	genes	Scoary	A phylogenetic-based approach	2023 (9)
Streptococcus pneumoniae serotype 19A	1292	Pathogenicity (883 invasive disease vs 409 asymptomatic carriers)	genes	Pyseer	A linear mixed model (LMM)	2023 (9)
Streptococcus pneumoniae serotype 19A	1292	Pathogenicity (883 invasive disease vs 409 asymptomatic carriers)	genes	Forest package in R	A machine learning method (Random forest)	2023 (9)
Vibrio parahaemolyticus	588	Host specificity (124 bird-carried vs 464 non-bird-carried isolates)	k-mers	Pyseer	A linear mixed model	2023 (10)
Escherichia coli	238	Pathogenicity (59 Shiga toxin-producing Escherichia coli (STEC)-infected patients with hemolytic uremic syndrome (HUS) vs 179 STEC-infected patients without HUS)	genes	Scoary		2023 (11)
Pseudomonas syringae	43	Tailocin sensitivity	genes	Scoary		2023 (12)
Glaesserella parasuis	121	Virulence (virulent strains vs avirulent strains)	genes	Scoary	Fisher’s exact test	2023 (13)
Glaesserella parasuis	16	Biofilm formation (strong biofilm-forming strains vs weak biofilm-forming strains)	genes	Scoary	Fisher’s exact test	2023 (13)
Staphylococcus epidermidis	88	Isolation sources (54 hospital-sourced isolates and 34 community-sourced isolates)	Accessory genes (AGs), SNPs	Scoary		2023 (14)
Mycobacterium tuberculosis	10228 (sample sizes varied from 16388 to 9418 )	Drug resistance (13 antimicrobials: first-line drugs: ethambutol (EMB), isoniazid (INH), and rifampicin (RIF); second-line drugs: amikacin (AMI), ethionamide (ETH), kanamycin (KAN), levofloxacin (LEV), moxifloxacin (MXF), and rifabutin (RFB); the new and repurposed drugs: bedaquiline (BDQ), clofazimine (CFZ), delamanid (DLM), and linezolid (LZD))	Oligopeptides (11-mers), oligonucleotides (31-mers)	GEMMA	A linear mixed model (LMM)	2022 (15)
Helicobacter pylori	173	Pathogenicity (non-atrophic gastritis, progressive to cancer, gastric cancer)	SNPs, k-mers	Bugwas	The linear mixed regression model	2018 (16)
Brucella spp.	552	Lineage specificity (16 major groups based on phylogenetic tree)	SNPs, genes	Scoary		2017 (17)
Vibrio vulnificus	518	Isolates sources (87 clinical and 420 environmental isolates)	SNPs, insertion and deletion of accessory genes, k-mers	Pyseer		2023 (18)
Vibrio vulnificus	518	Isolates sources (87 clinical and 420 environmental isolates)	Unitigs	DBGWAS		2023 (18)
Lactic acid bacteria (Lactobacillus (n = 42), Lactococcus (n = 8), Leuconostoc (n = 3), Pediococcus (n = 2), Streptococcus (n = 1))	56	Carbohydrate metabolism (categorical phenotypes on 49 carbohydrate substrate utilization)	Orthologous genes		A non-parametric Wilcoxon rank sum test	2019 (19)
Staphylococcus aureus	45	Growth plasticity (monoculture vs in coculture with the same strain of Escherichia coli)	SNPs	GEMMA	Multivariate linear mixed model (mvLMM)	2020 (20)
Staphylococcus aureus	423	Pathogenicity (bacteraemia and non-bacteraemia isolates)	genes	Scoary		2021 (21)
Klebsiella pneumoniae	303	Carbapenem resistant (Ertapenem and meropenem)	genes	Pyseer	A linear mixed model (LMM)	2023 (22)
Lactobacillus delbrueckii ssp. bulgaricus	25	Fermentation (curding time (CT), fermentation time (FT), acid production rate (APR), protein hydrolysis rate)	SNPs	treeWAS		2021 (23)
Pseudomonas aeruginosa	280	Biofilm formation (room (22 °C) and body temperature (37 °C))	genes	Scoary	Fisher’s exact test	2021 (24)
Pseudomonas aeruginosa	280	Biofilm formation (room (22 °C) and body temperature (37 °C))	Genes, SNPs	Pyseer	A linear regression model	2021 (24)
Myxobacterial spp and Corallococcus spp	29	Predatory activity	genes	Scoary		2019 (25)
Helicobacter pylori	240	Pathogenicity (125 gastric cancer cases and 115 controls)	SNPs, Unitigs	Bugwas	A linear mixed regression model	2021 (26)
Helicobacter pylori	240	Pathogenicity (125 gastric cancer cases and 115 controls)	SNPs, Unitigs	Pyseer	Algorithm-factored spectrally transformed linear mixed model (FaST-LMM)	2021 (26)
Escherichia coli	103	Quinolone resistance (nalidixic acid, norfloxacin, ciprofloxacin, and levofloxacin)	SNPs	Pyseer	A generalized linear model	2021 (27)
Escherichia coli	265	Migration rates on tryptone swim plates	SNPs, genes	treeWAS	The terminal score, the simultaneous score, the subsequent score	2023 (28)
Shigella spp. and Enteroinvasive Escherichia coli	277	Pathogenicity (symptoms or severity of disease)	Single genes	Scoary		2020 (29)
Shigella spp. and Enteroinvasive Escherichia coli	277	Pathogenicity (symptoms or severity of disease)	Multiple genes	Random Forest R package	Random Forest model	2020 (29)
Shigella spp. and Enteroinvasive Escherichia coli	277	Pathogenicity (symptoms or severity of disease)	k-mers	Pyseer		2020 (29)
Escherichia coli	241	Ampicillin resistance (189 resistant to ampicillin and 52 sensitive)	k-mers	HAWK	A logistic regression model	2018 (30)
Staphylococcus aureus	75	Vancomycin-Intermediate Resistance ( 49 vancomycin-sensitive S. aureus vs 26 vancomycin-intermediate S. strains)	SNPs	ROADTRIPS, QROADTRIPS		2014 (31)
Campylobacter jejuni	600	Isolation sources (poultry processing chain and human campylobacteriosis cases)	k-mers (30 bp "word")			2017 (32)
Listeria monocytogenes	190	Subpopulations (Epidemic Cluster + Re-emergence (EpiCl + ReE), Cluster2 (C2), and Re-emergence (ReE))	genes	Pyseer	A linear mixed model (LMM)	2021 (33)
Listeria monocytogenes	108	Biofilm formation (30 and 37 °C)	Unitigs	Pyseer	An elastic net model	2023 (34)
Mycobacterium tuberculosis	4408 lineages 2 (n = 702) and 4 (n = 3706)	Drug resistance ( amikacin (AMK), capreomycin (CAP), ciprofloxacin (CIP), ethambutol (EMB), ethionamide (ETH), isoniazid (INH), kanamycin (KAN), moxifloxacin (MOX), ofloxacin (OFL), pyrazinamide (PZA), rifampicin (RMP), streptomycin (STM))	SNPs	PhyC		2019 (35)
Mycobacterium tuberculosis	4408 lineages 2 (n = 702) and 4 (n = 3706)	Drug resistance ( amikacin (AMK), capreomycin (CAP), ciprofloxacin (CIP), ethambutol (EMB), ethionamide (ETH), isoniazid (INH), kanamycin (KAN), moxifloxacin (MOX), ofloxacin (OFL), pyrazinamide (PZA), rifampicin (RMP), streptomycin (STM))	‘variant-based’ (SNPs and short indels), ‘locus-based’ (mutations aggregated over coding and intergenic loci)	GEMMA	A linear mixed model	2019 (35)
Staphylococcus aureus	106	Virulence (delta-toxin levels)	k-mer	SEER		2020 (36)
Staphylococcus aureus	106	Virulence (delta-toxin levels)	SNPs	treeWAS		2020 (36)
Staphylococcus aureus	106	Virulence (delta-toxin levels)	SNPs	Bugwas		2020 (36)
Staphylococcus aureus	106	Virulence (delta-toxin levels)	k-mers	DBGWAS		2020 (36)
Mycoplasma bovis	194	Drug resistance (enrofloxacin (ENRO), chlortetracycline (CTET), oxytetracycline (OXY), florfenicol (FFN), tilmicosin (TIL), tildipirosin (TIP), gamithromycin (GAM), tulathromycin (TUL), and tylosin tartrate (TYLT))	SNPs	Pyseer	A fixed effects linear model (FEM) and a linear mixed model (LMM)	2022 (37)
Klebsiella pneumoniae	725	Virulence (the liver invasive phenotype)	SNVs, genes		Logistic regression models	2022 (38)
Pantoea ananatis	92	Pathogenicity (foliar pathogenicity and aggressiveness )	genes	Scoary		2023 (39)
Legionella pneumophila	113	Natural transformation (transformation scores)	Unitigs	DBGWAS		2019 (40)
Mycobacterium avium subsp. paratuberculosis	318	Pathogenicity (dairy cow Johne’s disease phenotypes)	genes	Scoary	Fisher exact tests	2021 (41)
Mycobacterium avium subsp. paratuberculosis	318	Pathogenicity (dairy cow Johne’s disease phenotypes)	SNPs	treeWAS		2021 (41)
Streptococcus suis serotype 2	68	Virulence (based on the zebrafish model to assess the virulence phenotypes)	SNPs, genes	treeWAS		2021 (42)
Streptococcus pneumoniae	1680	Drug resistance (penicillin, erythromycin, trimethoprim, cotrimoxazole, ciprofloxacin, ofloxacin)	SNPs	PLINK	The Cochran-Mantel-Haenszel (CMH) correlation statistic	2017 (43)
Listeria monocytogenes	232	Pathogenicity (134 central nervous system (CNS) infections, 26 maternal-neonatal (MN) infections, and 72 systemic infections (SI))	SNPs, genes	treeWAS		2022 (44)
Cutibacterium acnes	189	Pathogenicity (86 infection-associated isolatesvs 103 commensalism-associated isolates)	genes	Scoary		2023 (45)
Staphylococcus pseudintermedius	57	Host specificity (canine vs human)	genes	Scoary		2021 (46)
Lactococcus	93	Nitrogen Fixation	genes	Scoary		2020 (47)
Pantoea ananatis	81	Pathogenicity (red-onion scale necrosis)	genes	Scoary		2021 (48)
Staphylococcus aureus	283	141 meticillin resistant lacking mec (MRLM) isolates vs 142 meticillin-susceptible (MSSA) isolates	genes	Scoary		2021 (49)
Escherichia coli and Staphylococcus aureus	45/45	Growth interactions (growth parameters)	SNPs			2021 (50)
Staphylococcus aureus	1358	Vancomycin MIC, duration of bacteremia, mortality	SNPs, genes	Pyseer	FaST-LMM, the fixed-effect model, the whole genome elastic net model	2023 (51)
Neisseria meningitidis	261	Pathogenicity (209 invasive disease vs 52 asymptomatic carriage)	SNPs, k-mers	Bugwas, GEMMA	A linear mixed mode (LMM)	2021 (52)
Staphylococcus aureus	99	Phenotypic plasticity (vancomycin-free and vancomycin-exposed)	SNPs			2021 (53)
Staphylococcus aureus	100/100	Phenotypic plasticity (E. coli coexistence)	SNPs			2021 (53)
Clostridioides difficile	108	Pathogenicity (cytotoxicity)	SNPs, indels, and accessory genes	Hogwash		2022 (54)
Escherichia coli	368	Chlorhexidine susceptibility	genes	Scoary		2022 (55)
Streptococcus pneumoniae	3085	Penicillin resistance (1501 non-susceptible, 1568 susceptible and 16 unknown phenotypes)	SNPs and insertions or deletions (indels)	PLINK	The Cochran-Mantel-Haenszel (CMH) association statistic	2014 (56)
Streptococcus pneumoniae	616	Penicillin resistance (228 non-susceptible, 383 susceptible and 5 unknown phenotypes)	SNPs and insertions or deletions (indels)	PLINK	The Cochran-Mantel-Haenszel (CMH) association statistic	2014 (56)
Escherichia coli	568 (phylogroups A (n = 71), B1 (n = 85) and B2 (n = 152), and the ST-117 lineage (n = 220))	Pathogenicity (carriage vs disease)	genes	treeWAS		2021 (57)
Listeria monocytogenes	51	Growth at low temperature	SNPs	Bugwas		2019 (58)
Listeria monocytogenes	51	Growth at low temperature	genes	Scoary		2019 (58)
Mycobacterium tuberculosis	127	Drug resistance (34 ethambutol-, 65 isoniazid-, 53 rifampicin- and 45 streptomycin-resistant strains)	SNPs	PLINK		2020 (59)
Mycobacterium abscessus	331	Growth assay, drug resistance (amikacin, cefoxitin, clarithromycin and linezolid), macrophage assay, drosophila assay, patient clinical outcome	SNPs, INDELs, large deletions	GEMMA	A linear mixed model	2022 (60)
Enterococcus faecium	49	Pathogenicity (intestinal colonization vs urinary tract infection)	genes	Scoary		2023 (61)
Fusobacterium necrophorum	69	Pathogenicity	genes	Scoary		2022 (62)
Mycoplasma bovis	95	Drug resistance (florfenicol (FLOR), oxytetracycline (OTC), doxycycline (DOX), tilmicosin (TIL), tylosin (TYL), gamithromycin (GAM), gentamicin (GEN), tiamulin (TIA), enrofloxacin (ENRO))	k-mers	DBGWAS		2021 (63)
Staphylococcus aureus	924	Pathogenicity (274 infective endocarditis vs 650 non- infective endocarditis)	k-mers	DBGWAS		2023 (64)
Mycobacterium tuberculosis	47	High vs low prevalence of the disease	genes	Scoary	Fischer’s exact test	2023 (65)
Lactobacillus helveticus	60	Proteolytic activity	Accessory genes, SNPs	treeWAS		2021 (66)
Mycobacterium tuberculosis	6465	Drug resistance (isoniazid (INH), rifampicin (RIF), ethionamide (ETH), pyrazinamide (PZA), ethambutol (EMB), streptomycin (STM), amikacin (AMK), capreomycin (CAP), kanamycin (KAN), ciprofloxacin (CIP), ofloxacin (OFL), moxifloxacin (MOX), cycloserine (CYS) and para-aminosalicylic acid (PAS))	SNPs	GEMMA, PhyC	Gemma mixed-model linear regression	2018 (67)
Mycobacterium tuberculosis	152	Drug resistance (isoniazid (INH), rifampicin (RIF), streptomycin (STM), ethambutol (EMB), ofloxacin (OFL), moxifloxacin (MOX), levofloxacin (LEV), amikacin (AMK) and kanamycin (KAN))	SNPs	Hogwash		2022 (68)
Escherichia coli and Staphylococcus aureus	45/45	Growth interactions (monoculture vs co-culture)	SNPs	Q-ROADTRIPS		2017 (69)
Staphylococcus aureus	356	Host specificity (human vs animal), Pathogenicity (colonization vs diseases, nonsevere vs severe diseases)	Coding DNA sequence (CDS), intergenic regions (IGRs), SNPs	Scoary, pyseer		2022 (70)
Streptococcus agalactiae	1988	Lineage specificity (6 different clonal complexes)	genes	Scoary		2020 (71)
Salmonella enterica subsp. enterica	440	Host specificity ( animal sources)	Accessory genes, SNPs, InDels	GEMMA	Linear Mixed Model (LMM)	2019 (72)
Alcaligenes	64	Species specificity	genes	Scoary		2023 (73)
Lactobacillus crispatus	50	Pathogenicity (health vs bacterial vaginosis (BV))	genes	Scoary		2021 (74)
Streptococcus pneumoniae	349	Pathogenicity (the severity of invasive pneumococcal disease (IPD))	Orthologous genes (OGs)	PLINK	The Cochran-Mantel-Haenszel (CMH) test	2017 (75)
Lactococcus lactis subsp. lactis	227	Fermentation capability (the curd time, the fermentation end time, the acidification rate, proteolytic ability, and other phenotypic indicators)	SNPs	treeWAS	The terminal score, the simultaneous score, the subsequent score	2022 (76)
Mycobacterium tuberculosis	1452	Drug resistance (isoniazid (INH), rifampicin (RIF), rifabutin (RFB), ethambutol (EMB), streptomycin (STR), ethionamide (ETA), capreomycin (CAP), kanamycin (KAN), pyrazinamide (PZA), amikacin (AMI), moxifloxacin (MXF), linezolid (LIN))	gene/non-coding region level using a binary gene burden score (one if any non-synonymous SNS or indel (insertion or deletion) was observed in a gene, or any SNS or indel was observed in a non-coding region, and zero otherwise)	GEMMA	A linear mixed model	2019 (77)
Mycobacterium tuberculosis	3574 (For each of the five drugs, sample sizes varied from 1489 to 3547.)	Drug resistance (isoniazid, rifampicin, ethambutol, pyrazinamide, and streptomycin)	SNPs	Pyseer, treeWAS		2020 (78)
Serratia marcescens	73	Host specificity (humans, insects, and plants)	genes	Scoary		2023 (79)
Streptococcus agalactiae	1338	Pathogenicity (neonatal GBS disease onset time and meningeal invasion)	SNPs, Unitigs, accessory genes	FastLmmC, GEMMA, GCTA	The linear mixed models	2022 (80)
Enterococcus faecalis	736	Pathogenicity (the patient’s hospitalization status and body isolation source)	SNPs, Unitigs	FastLmmC	The linear mixed models (LMM)	2023 (81)
Staphylococcus saprophyticus	422/63	Biofilm formation	genes	Scoary		2021 (82)
Staphylococcus aureus	164	Pathogenicity (69 S. aureus isolates from enteric carriage by healthy volunteers and 95 isolates from bloodstream infections)	genes, intergenic regions (IGRs)	Scoary		2022 (83)
Staphylococcus aureus	164	Pathogenicity (69 S. aureus isolates from enteric carriage by healthy volunteers and 95 isolates from bloodstream infections)	SNPs, Unitigs	Pyseer	The linear-mixed model (LMM)	2022 (83)
Burkholderia multivorans	111	Drug resistance (aztreonam (ATM), ceftazidime (CAZ), ciprofloxacin (CIP), tobramycin (TOB) and amikacin (AMK))	SNPs		Fisher’s exact test	2018 (84)
Staphylococcus saprophyticus	780	Isolate sources (food, animals, environmental sources, and human infections)	genes	Scoary		2023 (85)
Staphylococcus saprophyticus	780	Isolate sources (food, animals, environmental sources, and human infections)	SNPs	Pyseer	A linear mixed model (LMM)	2023 (85)
Escherichia coli	1169	Host specificity (pig, human, chicken, and cattle)	k-mers, genes	Pyseer	Fast-LMM	2023 (86)
Staphylococcus aureus	90	Toxic phenotype	SNPs	PLINK		2014 (87)
Staphylococcus aureus	300	Capsule production	SNPs		A generalized linear model	2021 (88)
Escherichia coli	312	Drug resistance (AMP, ATM, CAZ, CFZ, CTT, CRO, SAM, DOX, GEN, SXT, MXF)	genes		A logistic regression model	2015 (89)
Escherichia coli	912	Pathogenicity (three E. coli bloodstream infections outcomes: death at 28 days, septic shock and admission to intensive care unit; urinary and digestive tract)	Unitigs	Pyseer	FastLMM	2022 (90)
Staphylococcus aureus	99	Growth plasticity (the growth curve parameters with 0, 2, 4, and 6 μg/mL vancomycin)	SNPs			2021 (91)
Streptococcus suis	217	Pathogenicity (pathogenic (n = 100) or non-pathogenic (n = 117))	genes	Scoary		2023 (92)
Pseudomonas aeruginosa	636	Pathogenicity (cystic fibrosis (CF) vs non-CF isolates)	k-mers	Pyseer	FaST-LMM	2021 (93)
Escherichia coli	113	Conjugation efficiency	SNPs, genes, Unitigs	Pyseer	A linear mixed model (LMM), a fixed effects model	2022 (94)
Acinetobacter baumannii	122	Drug resistance (61 carbapenem-resistant and 61 carbapenem-susceptible)	31-bp DNA motifs, or k-mers	Bugwas	The linear mixed regression model	2016 (95)
Mycobacterium tuberculosis	2237	Drug resistance (susceptible, mono-drug resistant, MDR, Poly-DR, and pre-XDR)	SNPs	GAPIT	A compressed mix linear model	2023 (96)
Listeria monocytogenes	57	Biofilm Formation (strong or weak biofilm formers)	genes	Scoary		2019 (97)
Mycobacterium tuberculosis	3196	Pathogenicity (poor outcomes in drug-susceptible tuberculosis: 3105 patients with good and 91 patients with poor treatment outcomes)	SNPs	GEMMA	A linear mixed model	2023 (98)
Bacillus cereus sensu lato	356	Isolation sources (cattle, human, invertebrate, non-primate mammal, or soil)	genes	Scoary		2017 (99)
Bacillus cereus sensu lato	106	Motility	genes	Scoary		2017 (99)
Bacillus cereus sensu lato	106	Oxygen requirement (aerobic or facultative)	genes	Scoary		2017 (99)
Bacillus cereus sensu lato	148	Pathogenicity (anthrax or food poisoning)	genes	Scoary		2017 (99)
Pseudomonas chlororaphis	34	Phenazine production	Unitigs	DBGWAS		2023 (100)
Pasteuria ramosa	24	Pathogenicity (P. ramosa adhered to a given host)	SNPs, indels	treeWAS		2020 (101)
Vibrio cholerae	274	Niche specificity (space, time, habitat)	SNPs		Random Forest	2014 (102)
Campylobacter jejuni	166	Pathogenicity (clinically associated and non-clinically isolates)	genes		Fisher’s exact test	2017 (103)
Staphylococcus epidermidis	415	Pathogenicity (141 isolates from healthy carriage and 274 isolates from clinical infections)	k-mers			2018 (104)
Bacillus thuringiensis	230	Species specificity (Bacillus thuringiensis (Bt) species, Bt subspecies and Bt clusters a to d)	genes	Scoary	Fisher’s exact test	2022 (105)
Klebsiella pneumoniae	2035	Carbapenems resistance (imipenem and meropenem)	SNPs, genes	treeWAS		2022 (106)
Escherichia (E. albertii (n = 7), E. fergusonii (n = 5), Escherichia clades (n = 32) and E. coli (n = 326))	370	Virulence (extra-intestinal virulence)	Unitigs	Pyseer	FastLMM linear mixed-model	2020 (107)
Achromobacter spp.	92	Drug resistance (amoxicillin-clavulanate (AMC), ceftazidime (CAZ), chloramphenicol (CHL), colistin (CST), imipenem (IPM), meropenem (MEM), piperacillin-tazobactam (TZP), sulfamethizole (SMZ), tigecycline (TGC) and trimethoprim-sulfamethoxazole (SXT))	Unitigs	DBGWAS		2021 (108)
Staphylococcus epidermidis	289	Pathogenicity (causing prosthetic-joint infections (PJIs): 139 PJIs isolates and 150 nasal isolates)	genes, SNPs, k-mers	treeWAS		2021 (109)
Listeria monocytogenes	153	Organic acid tolerance (acetic, lactic and propionic acids)	genes	Scoary	Fisher's exact tests	2022 (110)
Lactiplantibacillus plantarum	455	Niche specificity	genes	Scoary		2022 (111)
Staphylococcus aureus	518	Pathogenicity (101 pyomyositis vs 417 asymptomatic nasal carriage)	k-mers	Bugwas	A linear mixed model (LMM)	2019 (112)
Mycobacterium tuberculosis	332	Transmission of Mycobacterium tuberculosis carrying katG-S315T	k-mers	GEMMA	A linear mixed model	2019 (113)
Mycobacterium tuberculosis	332	Transmission of Mycobacterium tuberculosis carrying katG-S315T	Unitigs	DBGWAS		2019 (113)
Mycobacterium tuberculosis	332	Transmission of Mycobacterium tuberculosis carrying katG-S315T	SNVs or indels	Bugwas	A linear mixed model	2019 (113)
Escherichia coli	114	Biofilm formation	genes	Scoary		2023 (114)
Escherichia coli	114	Biofilm formation	k-mers	Pyseer		2023 (114)
Salmonella enterica serovar Javiana	111	Specific clades	genes	Scoary		2020 (115)
Escherichia coli	864	Isolates sources	genes	treeWAS		2023 (116)
Listeria monocytogenes	184	Adhesion ability (adhesion to polystyrene at 8 °C)	k-mers	Pyseer	A fixed effect association model	2022 (117)
Listeria monocytogenes	197	Biocides resistance (Benzalkonium chloride (BC), Didecyl Dimethyl Ammonium Chloride (DDAC), PolyHexaMethylene Biguanide (PHMB), Ethanol (EtOH), Peroxyacetic Acid (PA), Hydrogen Peroxide (HP), Sodium Hypochlorite (HS), N-(3-aminopropyl)-N-dodecylpropane-1 3-diamine (AMPD))	SNPs	treeWAS		2022 (118)
Listeria monocytogenes	197	Biocides resistance (Benzalkonium chloride (BC), Didecyl Dimethyl Ammonium Chloride (DDAC), PolyHexaMethylene Biguanide (PHMB), Ethanol (EtOH), Peroxyacetic Acid (PA), Hydrogen Peroxide (HP), Sodium Hypochlorite (HS), N-(3-aminopropyl)-N-dodecylpropane-1 3-diamine (AMPD))	genes	Pyseer	The linear mixed model (LMM)	2022 (118)
Staphylococcus saprophyticus	422	Metal resistance (copper, zinc, arsenic, and cadmium)	genes	Scoary		2021 (119)
Staphylococcus aureus	259	Phages sensitivity	COGs (clusters of orthologous genes), SNPs, k-mers	Pyseer	A fixed-effect model, a FaST-LMM linear mixed	2021 (120)
Staphylococcus aureus	259	Phages sensitivity	SNPs	treeWAS		2021 (120)
Salmonella Typhimurium	90	Drug resistance (ampicillin (AMP), chloramphenicol (CHL), ciprofloxacin (CIP), trimethoprim-sulfamethoxazole (SXT), cefotaxime (CTX), nalidixic acid (NAL), amoxicillin-clavulanate (AMC), nitrofurantoin (NIT), tetracycline (TET), and ceftazidime (CAZ))	SNPs and indels	R	A chi-square test	2022 (121)
Listeria monocytogenes	4969	Quaternary ammonium compound (QAC) efflux genes (isolates containing QAC efflux gene (n = 2474) vs not containing (n = 2495))	genes	Scoary		2022 (122)
Staphylococcus epidermidis	82	Clonal lineages	genes	Scoary		2019 (123)
Staphylococcus aureus	241	Pathogenicity (bacteraemia and infective endocarditis)	SNPs, genes, k-mers		Fisher’s exact test	2017 (124)
Staphylococcus aureus	256	Host adaptation (human n=73, pigs n=183)	SNPs, genes	treeWAS		2019 (125)
Staphylococcus aureus	256	Host adaptation (human n=73, pigs n=183)	k-mers	Pyseer		2019 (125)
Campylobacter jejuni and Campylobacter coli	102 (C. jejuni (n = 83) and C. coli (n = 19))	Biofilm formation	k-mers (30 bp "words")			2015 (126)
Gallibacterium anatis	60	Drug resistance (nalidixic acid, trimethoprim, cefoxitin, tetracycline, ampicillin and sulfamethoxazole)	SNPs, genes	treeWAS		2024 (127)
Achromobacter xylosoxidans	55	Biofilm formation, motility and β-lactam resistance (Meropenem and Ceftazidime)	Unitigs	DBGWAS		2021 (128)
Achromobacter spp.	54	Virulence, cytotoxicity,biofilm formation, drug resistance (Trimethoprim-Sulfamethoxazole (SXT), Tigecycline (TGC), Sulfonamides (SSS), Imipenem (IPM), Tazobactam (TZP) and Meropenem (MEM))	Unitigs	DBGWAS		2022 (129)
Acinetobacter baumannii	84	Drug resistance (cefepime (FEP), cefuroxime (CXM), gentamicin (GEN), ceftazidime (CAZ), trimethoprim (TMP), azithromycin (AZM), ceftriaxone (CRO), aztreonam (ATM), erythromycin (ERY), piperacillin (PIP), levofloxacin (LVX), imipenem (IPM), and ciprofloxacin (CIP))	k-mers	A custom Python script, treeWAS, Pyseer		2020 (130)
Vibrio cholerae	66	Antimicrobial resistance under anaerobic and aerobic conditions (ciprofloxacin, azithromycin, doxycycline)	Unitigs	Pyseer	The linear mixed model (LMM)	2022 (131)
Acinetobacter baumannii	574	Drug resistance (levofloxacin, ciprofloxacin, imipenem, cefepime, ceftriaxone, ceftazidime, cefuroxime axetil, cefuroxime, cefazolin, cefotetan, ampicillin-sulbactam, cefoperazone-sulbactam, ampicillin, aztreonam, gentamicin, tobramycin, trimethoprim-sulfamethoxazole, nitrofurantoin, and tigecycline)	SNPs	GEMMA	A linear mixed model	2024 (132)
Bacillus cereus	31	Cereulide production levels	Unitigs	Pyseer	A linear mixed model (LMM)	2024 (133)
Streptococcus pneumoniae	2663	Clade specificity	Genes	Pyseer	The linear mixed model (LMM)	2024 (134)
Campylobacter fetus	95	Species specificity (subspecies)	genes	Scoary		2024 (135)
Campylobacter jejuni	197	Pathogenicity (intestinal (n=97) and extra-intestinal (n=100))	SNP, genes	μPathML		2020 (136)
Clostridioides difficile	1474	Antibiotic Susceptibility (vancomycin (VAN), metronidazole (MET), moxifloxacin (MOX), rifaximin (RIF))	SNPs	treeWAS		2021 (137)
Clostridioides difficile	160	Ribotypes (14 ribotypes)	Unitigs	DBGWAS		2020 (138)
Cutibacterium acnes	45	Pathogenicity (infectious isolates (N=27) vs colonizer (n=18))	genes	Scoary		2024 (139)
Escherichia coli	7731	Isolation sources (different countries)	genes	Scoary		2024 (140)
Escherichia coli	1104	Isolation sources (different countries and host sources)	genes	Scoary		2024 (141)
Escherichia coli	90	Pathogenicity (clinical severity data: mild and severe clinical mastitis )	genes	Scoary		2024 (142)
Escherichia coli	90	Pathogenicity (90 cattle mastitis-associated E. coli (MAEC): 46 severe and 44 mild clinical mastitis (CM) isolates))	genes	Scoary	Fisher’s exact test	2024 (142)
Escherichia coli	92	Competitive fitness in milk and in mouse MGs	genes	Scoary	Fisher’s exact test	2024 (142)
Escherichia coli	408	Pathogenicity (bovine mastitis (n=188) vs commensal (n=220))	genes	Scoary	Fisher’s exact test	2024 (142)
Escherichia coli	2015	pathogenicity (0 for avian fecal E. coli (AFEC) and 1 for avian pathogenic E. coli (APEC))	SNPs, genes, Unitigs	treeWAS		2023 (143)
Escherichia coli	1133	Drug resistance	genes	Scoary		2024 (144)
Escherichia coli	92	Quinolone resistance (levofloxacin, norfloxacin, ciprofloxacin, and nalidixic acid)	Unitigs	Pyseer	The fixed-effect generalized linear model	2023 (145)
Enterococcus lactis	60	Drug resistance (chloramphenicol, vancomycin, clindamycin, erythromycin, quinupristin-dalfopristin, and rifampicin)	genes	Scoary		2023 (146)
Enterococcus cecorum	148/118	Clade membership (clade A, B, C, D, or E); clinical origin (clinical and nonclinical poultry isolates and clinical human isolates); biofilm robustness; collagen type II adhesion and/or growth in chicken serum	SNPs, genes	treeWas		2023 (147)
Enterococcus faecium	1432/761	Kanamycin susceptibility	genes	PySeer	The linear mixed model	2022 (148)
Klebsiella pneumoniae	2628/1193	Meropenem susceptibility	genes	PySeer	The linear mixed model	2022 (148)
Mycobacterium tuberculosis	2655/1139	Isoniazid susceptibility	genes	PySeer	The linear mixed model	2022 (148)
Fusobacterium necrophorum	70	Pathogenicity (clinical presentation: localized infection (LI), bacteremia without Lemierre’s syndrome (BAC), and bacteremia with Lemierre’s syndrome (LS))	Orthogroups, genomic island clusters, k-mers, SNPs	Pyseer	The linear mixed models	2024 (149)
Helicobacter pylori	158	Pathogenicity (15 gastric cancer and 143 non-gastric cancer strains)	SNPs, k-mers	Pyseer	A linear mixed model	2023 (150)
Escherichia coli	241	Drug resistance (Ampicillin (R=189, S=52), Cefazolin (R=139, S=102), Cefuroxime (R=81, S=160), Ceftriaxone (R=55, S=186), Ciprofloxacin (R=91, S=150), Gentamicin (R=48, S=193), Tobramycin (R=67, S=174))	SNPs, genes, k-mers	Bugwas	A linear mixed model (LMM)	2016 (151)
Mycobacterium tuberculosis	1735	Drug resistance (Ethambutol (R=41, S=1589), Isoniazid (R=239, S=1470), Pyrazinamide (R=45, S=1662), Rifampicin (R=86, S=1487))	SNPs, genes, k-mers	Bugwas	A linear mixed model (LMM)	2016 (151)
Staphylococcus aureus	992	Drug resistance (Ciprofloxacin (R=242, S=750), Erythromycin (R=216, S=776), Fusidic acid (R=84, S=908), Gentamicin (R=11, S=981), Penicillin (R=824, S=168), Methicillin (R=216, S=776), Tetracycline (R=46, S=946), Trimethoprim (R=15, S=308), Rifampicin (R=8, S=984))	SNPs, genes, k-mers	Bugwas	A linear mixed model (LMM)	2016 (151)
Klebsiella pneumoniae	176	Drug resistance (Cefazolin (R=53, S=123), Cefuroxime (R=46, S=130), Ceftriaxone (R=35, S=141), Ciprofloxacin (R=34, S=142), Gentamicin (R=31, S=145), Tobramycin (R=36, S=140))	SNPs, genes, k-mers	Bugwas	A linear mixed model (LMM)	2016 (151)
Klebsiella pneumoniae	135	Clone specificity (clon CT3176 vs non-CT3176 groups)	genes	Scoary		2020 (152)
Klebsiella pneumoniae	45	Isolates sources (ICU and non-ICU)	SNPs	Pyseer		2024 (153)
Klebsiella pneumoniae	673	Host specificity	genes	Scoary		2024 (154)
Streptococcus pneumoniae	349	Pathogenicity (the clinical invasive pneumococcal disease (IPD) phenotype)	Orthologous genes	PLINK		2018 (155)
Streptococcus pneumoniae	349	Pathogenicity (the clinical invasive pneumococcal disease (IPD) phenotype)	k-mers (DNA words of 10-99 base pairs)	SEER		2018 (155)
Listeria monocytogenes	96	Pathogenicity (clinical outcome in meningitis: unfavourable outcome or mortality phenotype)	SNPs, gene	GEMMA	A linear mixed model	2017 (156)
Listeria monocytogenes	233	Persistence on farms	genes	Scoary		2021 (157)
Listeria monocytogenes	150	Isolates sources (various food products, food processing environments, and clinical sources)	genes	Scoary	Fisher’s exact test	2023 (158)
Streptococcus pneumoniae	909	Pathogenicity (central nervous system (CNS) and non-CNS human samples)	SNPs, accessory orthologous genes (COGs), Unitigs	FaST-LMM, GEMMA	The linear mixed model	2020 (159)
Streptococcus uberis	265	Beta-lactam resistance (oxacillin)	k-mers (10-593bp)	SEER	The linear mixed model	2020 (160)
Listeria monocytogenes	216	Survival rate in soil	k-mers	Pyseer		2022 (161)
Listeria monocytogenes	49	Growth parameter data under different pH conditions	SNPs	R with the rMVP package		2024 (162)
Legionella pneumophila	786	Transformation rates	Unitigs	Pyseer	The linear mixed model	2024 (163)
Acinetobacter baumannii	496	Transformation rates	Unitigs	Pyseer	The linear mixed model	2024 (163)
Mycobacterium tuberculosis	535	Transmissible phenotype (‘transmitted’ and ‘non-transmitted’ isolate groups)	SNPs	GEMMA	Linear mixed models	2022 (164)
Mycobacterium bovis	74	Drug resistance (amikacin (AMK); bedaquiline (BDQ), clofazimine (CFZ), delamanid (DLM), ethambutol (EMB), ethionamide (ETH), isoniazid (INH), kanamycin (KAN), levofloxacin (LEV), linezolid (LZD), moxifloxacin (MXF), para-aminosalicylic acid (PAS), rifabutin (RFB), and rifampin (RIF))	SNPs or InDels	Hogwash	The synchronous test, the continuous test, and PhyC	2022 (165)
Mycobacterium tuberculosis	1960	Drug resistance (isoniazid (INH), rifabutin (RFB), ethambutol (EMB), Streptomycin (STM)), disease outcomes	SNVs, small indels, and large indels, genes	Pyseer	A linear mixed model (FaST-LMM)	2024 (166)
Mycobacterium tuberculosis	158	competitive fitness assays (16 host-relevant antibiotic and metabolic conditions)	SNPs and intergenic region mutations	Pyseer	The linear mixed model	2024 (166)
Vibrio parahaemolyticus	66	Isolates sources (27 ready-to-eat (RTE) foods, 20 clinical and 19 other environmental (e.g., water and aquatic product source))	genes	Scoary		2019 (167)
Vibrio parahaemolyticus	66	Isolates sources (27 ready-to-eat (RTE) foods, 20 clinical and 19 other environmental (e.g., water and aquatic product source))	SNPs	PLINK	The Cochran–Mantel–Haenszel (CMH) test	2019 (167)
Mycobacterium tuberculosis	1163	Amikacin (AMK) resistance	SNPs, genes	A custom Python script		2022 (168)
Mycobacterium tuberculosis	1159	Capreomycin (CAP) resistance	SNPs, genes	A custom Python script		2022 (168)
Mycobacterium tuberculosis	496	Kanamycin (KAN) resistance	SNPs, genes	A custom Python script		2022 (168)
Mycobacterium tuberculosis	4726	Streptomycin (STR) resistance	SNPs	Pyseer	The linear mixed models (LMM)	2023 (169)
Mycobacterium tuberculosis	1149	Amikacin (AMK) resistance	SNPs	Pyseer	The linear mixed models (LMM)	2023 (169)
Mycobacterium tuberculosis	1086	Capreomycin (CAP) resistance	SNPs	Pyseer	The linear mixed models (LMM)	2023 (169)
Mycobacterium tuberculosis	1362	Kanamycin (KAN) resistance	SNPs	Pyseer	The linear mixed models (LMM)	2023 (169)
Mycobacterium tuberculosis	795	Ofloxacin (OFL)	SNPs	Pyseer	The linear mixed models (LMM)	2023 (169)
Mycobacterium tuberculosis	571	Ethionamide (ETH)	SNPs	Pyseer	The linear mixed models (LMM)	2023 (169)
Mycobacterium tuberculosis	549 (288 MDR strains, 61 isoniazid mono-resistant strains and 200 drug sensitive strains)	Drug resistance (isoniazid, rifampicin, streptomycin, ethambutol, ofloxacin and kanamycin)	SNPs		An algorithm (phyOverlap)	2019 (170)
Mycobacterium tuberculosis	778	Transmissibility (non-transmitted strains (n=409) vs transmitted strains (n=369))	SNPs	phyC, GEMMA		2020 (171)
Mycobacterium kansasii	75	Pathogenicity	SNPs, genes	treeWAS		2021 (172)
Mycobacterium tuberculosis	75	Prevalence phenotyping data (high and low prevalence traits)	genes	Scoary	Fischer’s exact test	2024 (173)
Mycobacterium tuberculosis	145	Ethionamide	genes and intergenic regions		The phyOverlap algorithm	2019 (174)
Mycobacterium tuberculosis	234	Pathogenicity (pulmonary tuberculosis severity)	Unitigs	DBGWAS		2022 (175)
Mycobacterium tuberculosis complex (MTBC)	6362	MTBC variant classification and host specificity	SNPs	treeWAS		2023 (176)
Mycobacterium tuberculosis	322	Pathogenicity (TB disease phenotype: TB meningitis (n = 106) vs pulmonary TB (n = 216))	SNPs, genes			2018 (177)
Mycobacterium tuberculosis	195	Drugs resistance (ofloxacin, levofloxacin, moxifloxacin, and gatifloxacin)	SNPs	Python scripts	Fisher's exact test	2021 (178)
Mycobacteria tuberculosis	158	Growth characteristics (fitness in 14 host-relevant antibiotic and metabolic conditions)	SNPs	Pyseer	The linear mixed model	2023 (179)
Mycobacterium tuberculosis	2,184	Drug resistance (1386 drug resistant isolates (25 RIF resistant, 95 isoniazid-mono resistant, 326 MDR, 94 mono/poly drug resistant, 814 preXDR, and 35 XDR samples), 798 drug sensitive isolates)	genes	Scoary		2024 (180)
Mycobacterium tuberculosis	3731	Isolates sources (Endemic region (n=2601) vs non-endemic region (n=1130))	genes	Scoary		2024 (180)
Mycobacterium tuberculosis	660	Drug resistance (ciprofloxacin (CPX), ethambutol (EMB), isoniazid (INH), kanamycin (KAN), pyrazinamide (PZA), rifampicin (RIF), streptomycin (STR))	SNPs	GEMMA	A linear mixed model (LMM)	2020 (181)
Streptococcus pyogenes	442	Transcript level (high transcript expression vs low transcript expression based on transcript levels of the Spy1336/R28 gene)	k-mers	SEER		2021 (182)
Neisseria gonorrhoeae	6220	Penicillin resistance	Unitigs, k-mers	Pyseer	A linear mixed model	2022 (183)
Neisseria gonorrhoeae	3453	Tetracycline resistance	Unitigs, k-mers	Pyseer	A linear mixed model	2022 (183)
Neisseria gonorrhoeae	30	CO2-dependence (growth in the presence and absence of supplemental CO2)	Unitigs	Pyseer	A linear mixed model	2023 (184)
Neisseria meningitidis	163	11 phenotypic traits (Biofilms, BHI_k, BHI_r, BHI_tmid, RPMI_k, RPMI_r, RPMI_tmid, LDH, Adhesion, SBAD, AD-HI)	SNPs, Unitigs	Pyseer	A linear mixed model of fixed and random effects (FaST-LMM)	2024 (185)
Streptococcus pneumoniae	662	Trimethoprim resistance	Orthologous genes (COGs), SNPs	Scoary	Fisher’s exact test	2024 (186)
Streptococcus pneumoniae	662	Trimethoprim resistance	COG, SNPs, k-mers	Pyseer	The linear mixed model (LMM)	2024 (186)
Neisseria meningitidis	171	Penicillin resistance	SNPs, genes	treeWAS		2018 (187)
Neisseria meningitidis	129	Pathogenicity (invasive vs carriage)	SNPs, genes	treeWAS		2018 (187)
Neisseria meningitidis	486	Pathogenicity (Meningococcal meningitis disease severity, thrombocyte count)	SNPs, Unitigs	Pyseer	A linear mixed model	2020 (188)
Neisseria meningitidis	250	Isolates sources (isolates from individuals with invasive meningococcal disease (IMD) aged greater than or equal to 65 years versus < 65 years)	genes	Scoary		2022 (189)
Neisseria meningitidis	250	Isolates sources (isolates from individuals with invasive meningococcal disease (IMD) aged greater than or equal to 65 years versus < 65 years)	SNPs	treeWas		2022 (189)
Streptococcus pneumoniae	935	Pathogenicity (comparison of pneumococcal isolates from children with pneumonia with healthy children)	SNPs, clusters of orthologous groups of proteins	Pyseer		2022 (190)
Pseudomonas aeruginosa	81	Ceftazidime-avibactam (CZA) resistance (CZA-susceptible isolates vs CZA-resistant isolates)	accessory genes, cgSNPs	Scoary		2024 (191)
Pseudomonas aeruginosa	1877	Drug resistanc (amikacin, cefepime, ceftazidime, ciprofloxacin, colistin, imipenem, meropenem, piperacillin, piperacillin/tazobactam, and tobramycin)	SNPs and indels	PLINK	The Cochran-Mantel-Haenszel (CMH) correlation statistic	2024 (192)
Pseudomonas aeruginosa	496	Murepavadin resistance	SNPs	Pyseer	The fixed effects model	2024 (193)
Pseudomonas syringae	114	Pathogenicity (crop pathogen outbreak strains (n=45) vs environmental isolates (n=69))	30 bp "words"			2016 (194)
Group B Streptococcus (GBS)	680	Host specificity (139 cameL GBS isolates vs 541 non-camel GBS isolates)	genes	Scoary		2022 (195)
Group B Streptococcus (GBS)	139	Pathogenicity (GBS from camel milk (obtained from mammary glands with mastitis) vs extra-mammary camel body sites or fluids (including nose, oropharynx, abscesses, rectum and skin/wounds))	genes	Scoary		2022 (195)
Pseudomonas syringae	53	coffee blight isolations	genes	treeWAS		2023 (196)
Salmonella Typhimurium and its monophasic variant 4,[5],12:i:-	78 (S. 4,[5],12:i:- (n=57) and S. Typhimurium (n= 21))	Biofilm formation	genes	Pyseer		2024 (197)
Escherichia coli, Salmonella enterica and Klebsiella pneumoniae	57 (E. coli, n=22; K. pneumoniae, n=20; S. enterica, n=15)	Microcin resistance (microcin C, a nucleotide peptide; microcin J25, a lasso peptide; microcin B17, a linear azol(in)e-containing peptide; and microcin E492, a siderophore peptide)	SNPs, genes	Scoary		2024 (198)
Salmonella	84	Colistin resistance	SNPs	Pyseer		2025 (199)
Shigella sonnei	164	Presence or absence of the Escherichia coli killing phenotype	genes, k-mers	Pyseer		2023 (200)
Shigella sonnei	164	Presence or absence of the Escherichia coli killing phenotype	genes	Scoary		2023 (200)
Staphylococcus aureus	797	Host specificity (human (n=488) and pig (n=309))	k-mers	Pyseer, Scoary	Preliminary GWAS (LMM), further validation by multiple (Scoary, LASSO, XGBoost)	2024 (201)
Staphylococcus aureus	437	Host specificity (human (n=323) and animal (n=114))	SNPs, Unitigs, genes	FastLmmC, GEMMA	FaST-LMM	2022 (202)
Staphylococcus aureus	405	Clades specificity (four distinct phylogenetic clades )	SNPs, genes	Scoary		2024 (203)
Staphylococcus aureus	512	Pathogenicity (clinical infection sites (272 isolates) vs nasal carriage (240 isolates))	k-mers	Pyseer, Scoary	In the first stage, a k-mers-based GWAS analysis based on LMM was performed to initially screen significant k-mers using Pyseer. In the second stage, three GWAS methods (Scoary, LASSO, RF) were used to identify consensus significant k-mers ).	2024 (204)
Staphylococcus aureus	368	Clades specificity	genes	Scoary		2024 (205)
Staphylococcus aureus	652	Host specificity (human (n=343) and pig (n=309))	k-mers	Pyseer, Scoary	In the first stage, a k-mers-based GWAS analysis based on LMM was performed to initially screen significant k-mers using Pyseer. In the second stage, three GWAS methods (Scoary, XGBoost, LASSO) were used to identify significant k-mers ).	2025 (206)
Staphylococcus aureus	57 cystic fibrosis (CF) first-collected isolates, 57 CF last-collected isolates, and 33 matched control isolates	Macrophage invasion and macrophage survival index	Unitigs	Pyseer		2024 (207)
Staphylococcus aureus	54	Cytotoxicity phenotype (25 high cytotoxicity isolates and 29 inducible toxicity isolates)	genes, SNPs	Pyseer		2023 (208)
Staphylococcus aureus	2001	Comparing bacteria from 1017 individuals with bacteraemia to 984 adults with asymptomatic S. aureus nasal carriage	SNPs and kmers	Bugwas	LMM	2021 (209)
Staphylococcus aureus	984	Comparing healthcare-associated (HA) carriage with community-associated (CA) carriage	SNPs and kmers	Bugwas	LMM	2021 (209)
Staphylococcus aureus	387	Cytotoxicity phenotype	SNPs	Pyseer	FaST-LMM	2023 (210)
Staphylococcus aureus	58	Isolates sources (isolates collected from 28 chronic rhinosinusitis patients without nasal polyps (CRSsNP) and 30 chronic rhinosinusitis patients with nasal polyps (CRSwNP) patients)	SNPs and indels, genes	PLINK		2018 (211)
Staphylococcus aureus	165	Development of hVISA phenotype (Heterogeneous vancomycin-intermediate Staphylococcus aureus (hVISA) (n=39) and vancomycin-susceptible (VSSA) (n=127))	k-mers	Pyseer		2022 (212)
Staphylococcus aureus	276	Isolates sources (isolates from cattle with both clinical (CM) (n = 125) and subclinical mastitis (SCM) (n = 151))	genes	Scoary		2020 (213)
Staphylococcus aureus	236	High versus low transmission surrogate outcome (high transmission surrogate outcome (n=53), low transmission surrogate outcome (n=183))	genes	Scoary		2022 (214)
Staphylococcus aureus	289	Source of isolates (nares surveillance isolates (n=201) vs clinical isolates (n=88))	genes	Scoary		2022 (214)
Staphylococcus aureus	388	Geographic location	genes	Scoary		2022 (214)
Staphylococcus aureus clonal complex 45	100	Pathogenicity (50 bacteraemia isolates and 50 nasal carriage isolates)	SNPs, genes, kmers	treeWAS, Pyseer		2020 (215)
Staphylococcus aureus	490	Oxacillin resistance	SNPs		Fisher’s exact test	2020 (216)
Staphylococcus aureus	490	Oxacillin resistance	SNPs	pyseer	FaST-LMM	2020 (216)
Staphylococcus aureus Epidemic Lineage ST5	42	Vancomycin-intermediate resistant S. aureus (VISA) and vancomycin-susceptible S. aureus (VSSA)	SNPs	PLINK		2023 (217)
Staphylococcus aureus	123	Vancomycin MIC	SNPs	PLINK		2015 (218)
Staphylococcus aureus	238	Isolates sources (isolated from non-wildlife hosts and wildlife hosts)	Unitigs	DBGWAS		2024 (219)
Streptococcus oralis	108	Pathogenicity (57 oral commensals, and 51 from invasive infections (including bacteremia and IE))	genes	Scoary		2024 (220)
Streptococcus oralis	108	Pathogenicity (57 oral commensals, and 51 from invasive infections (including bacteremia and IE))	SNPs	treeWAS, Bugwas		2024 (220)
Streptococcus pneumoniae	783	Pathogenicity (infection vs carriage isolates)	k-mers	Pyseer, Scoary	In the first stage, a k-mers-based GWAS analysis based on LMM was performed to initially screen significant k-mers using Pyseer. In the second stage, three GWAS methods (Scoary, LASSO, and VSURF) were used to identify significant k-mers ).	2024 (221)

## Sheet: References
1	Epstein B, Abou-Shanab RAI, Shamseldin A, Taylor MR, Guhlin J, Burghardt LT, Nelson M, Sadowsky MJ, Tiffin P. 2018. Genome-Wide Association Analyses in the Model Rhizobium Ensifer meliloti. mSphere 3.
2	Sheppard SK, Didelot X, Meric G, Torralbo A, Jolley KA, Kelly DJ, Bentley SD, Maiden MC, Parkhill J, Falush D. 2013. Genome-wide association study identifies vitamin B5 biosynthesis as a host specificity factor in Campylobacter. Proc Natl Acad Sci U S A 110:11923-7.
3	Rong M, Zheng X, Ye M, Bai J, Xie X, Jin Y, He X. 2019. Phenotypic Plasticity of Staphylococcus aureus in Liquid Medium Containing Vancomycin. Front Microbiol 10:809.
4	Ma KC, Mortimer TD, Duckett MA, Hicks AL, Wheeler NE, Sánchez-Busó L, Grad YH. 2020. Increased power from conditional bacterial genome-wide association identifies macrolide resistance mutations in Neisseria gonorrhoeae. Nat Commun 11:5374.
5	Weber RE, Fuchs S, Layer F, Sommer A, Bender JK, Thürmer A, Werner G, Strommenger B. 2021. Genome-Wide Association Studies for the Detection of Genetic Variants Associated With Daptomycin and Ceftaroline Resistance in Staphylococcus aureus. Front Microbiol 12:639660.
6	Cuénod A, Agnetti J, Seth-Smith HMB, Roloff T, Wälchli D, Shcherbakov D, Akbergenov R, Tschudin-Sutter S, Bassetti S, Siegemund M, Nickel CH, Moran-Gilad J, Keys TG, Pflüger V, Thomson NR, Egli A. 2023. Bacterial genome-wide association study substantiates papGII of Escherichia coli as a major risk factor for urosepsis. Genome Med 15:89.
7	Eriksson L, Johannesen TB, Stenmark B, Jacobsson S, Säll O, Hedberg ST, Fredlund H, Stegger M, Mölling P. 2023. Genetic variants linked to the phenotypic outcome of invasive disease and carriage of Neisseria meningitidis. Microb Genom 9.
8	Chen C, Che S, Dong Z, Sui J, Tian Y, Su Y, Zhang M, Sun W, Fan J, Xie J, Xie H. 2023. A genome-wide association study reveals that epistasis underlies the pathogenicity of Pectobacterium. Microbiol Spectr 11:e0176423.
9	Li T, Huang J, Yang S, Chen J, Yao Z, Zhong M, Zhong X, Ye X. 2023. Pan-Genome-Wide Association Study of Serotype 19A Pneumococci Identifies Disease-Associated Genes. Microbiol Spectr 11:e0407322.
10	Zheng L, Yang C, Chen P, Zhu L, Wen H, Liu M, Guan J, Lu G, Jing J, Sun S, Wang Y, Song Y, Yang R, Zhang X, Cui Y, Guo X. 2023. Vibrio parahaemolyticus from Migratory Birds in China Carries an Extra Copy of tRNA-Gly and Plasmid-Mediated Quinolone Resistance Gene qnrD. Microbiol Spectr 11:e0217022.
11	Matussek A, Mernelius S, Chromek M, Zhang J, Frykman A, Hansson S, Georgieva V, Xiong Y, Bai X. 2023. Genome-wide association study of hemolytic uremic syndrome causing Shiga toxin-producing Escherichia coli from Sweden, 1994-2018. Eur J Clin Microbiol Infect Dis 42:771-779.
12	Baltrus DA, Weaver S, Krings L, Nguyen AE. 2023. Genomic Correlates of Tailocin Sensitivity in Pseudomonas syringae. bioRxiv.
13	Zhou Y, Jiang D, Yao X, Luo Y, Yang Z, Ren M, Zhang G, Yu Y, Lu A, Wang Y. 2023. Pan-genome wide association study of Glaesserella parasuis highlights genes associated with virulence and biofilm formation. Front Microbiol 14:1160433.
14	Hellmann KT, Challagundla L, Gray BM, Robinson DA. 2023. Improved Genomic Prediction of Staphylococcus epidermidis Isolation Sources with a Novel Polygenic Score. J Clin Microbiol 61:e0141222.
15	Anonymous. 2022. Genome-wide association studies of global Mycobacterium tuberculosis resistance to 13 antimicrobials in 10,228 genomes identify new resistance mechanisms. PLoS Biol 20:e3001755.
16	Berthenet E, Yahara K, Thorell K, Pascoe B, Meric G, Mikhail JM, Engstrand L, Enroth H, Burette A, Megraud F, Varon C, Atherton JC, Smith S, Wilkinson TS, Hitchings MD, Falush D, Sheppard SK. 2018. A GWAS on Helicobacter pylori strains points to genetic variants associated with gastric cancer risk. BMC Biol 16:84.
17	Sankarasubramanian J, Vishnu US, Gunasekaran P, Rajendhran J. 2017. Identification of genetic variants of Brucella spp. through genome-wide association studies. Infect Genet Evol 56:92-98.
18	Zhang JX, Yuan Y, Hu QH, Jin DZ, Bai Y, Xin WW, Kang L, Wang JL. 2023. Identification of potential pathogenic targets and survival strategies of Vibrio vulnificus through population genomics. Front Cell Infect Microbiol 13:1254379.
19	Buron-Moles G, Chailyan A, Dolejs I, Forster J, Mikš MH. 2019. Uncovering carbohydrate metabolism through a genotype-phenotype association study of 56 lactic acid bacteria genomes. Appl Microbiol Biotechnol 103:3135-3152.
20	Zheng X, Bai J, Ye M, Liu Y, Jin Y, He X. 2020. Bivariate genome-wide association study of the growth plasticity of Staphylococcus aureus in coculture with Escherichia coli. Appl Microbiol Biotechnol 104:5437-5447.
21	Pang S, Daley DA, Sahibzada S, Mowlaboccus S, Stegger M, Coombs GW. 2021. Genome-wide association studies reveal candidate genes associated to bacteraemia caused by ST93-IV CA-MRSA. BMC Genomics 22:418.
22	Cornacchia A, Janowicz A, Centorotola G, Saletti MA, Ranieri SC, Ancora M, Ripà P, Cammà C, Pomilio F, Chiaverini A. 2023. Multi-approach methods to predict cryptic carbapenem resistance mechanisms in Klebsiella pneumoniae detected in Central Italy. Front Microbiol 14:1242693.
23	Song Y, Zhao J, Liu W, Li W, Sun Z, Cui Y, Zhang H. 2021. Exploring the industrial potential of Lactobacillus delbrueckii ssp. bulgaricus by population genomics and genome-wide association study analysis. J Dairy Sci 104:4044-4055.
24	Redfern J, Wallace J, van Belkum A, Jaillard M, Whittard E, Ragupathy R, Verran J, Kelly P, Enright MC. 2021. Biofilm associated genotypes of multiple antibiotic resistant Pseudomonas aeruginosa. BMC Genomics 22:572.
25	Sutton D, Livingstone PG, Furness E, Swain MT, Whitworth DE. 2019. Genome-Wide Identification of Myxobacterial Predation Genes and Demonstration of Formaldehyde Secretion as a Potentially Predation-Resistant Trait of Pseudomonas aeruginosa. Front Microbiol 10:2650.
26	Tuan VP, Yahara K, Dung HDQ, Binh TT, Huu Tung P, Tri TD, Thuan NPM, Khien VV, Trang TTH, Phuc BH, Tshibangu-Kabamba E, Matsumoto T, Akada J, Suzuki R, Okimoto T, Kodama M, Murakami K, Yano H, Fukuyo M, Takahashi N, Kato M, Nishiumi S, Azuma T, Ogura Y, Hayashi T, Toyoda A, Kobayashi I, Yamaoka Y. 2021. Genome-wide association study of gastric cancer- and duodenal ulcer-derived Helicobacter pylor…
27	Malekian N, Al-Fatlawi A, Berendonk TU, Schroeder M. 2021. Mutations in bdcA and valS Correlate with Quinolone Resistance in Wastewater Escherichia coli. Int J Mol Sci 22.
28	Prüß BM, Horne SM, Bauer ES, Pirner C, Schwartz M, Petersen ML, Bergholz PW. 2023. Migration Rates on Swim Plates Vary between Escherichia coli Soil Isolates: Differences Are Associated with Variants in Metabolic Genes. Appl Environ Microbiol 89:e0172722.
29	Hendriks ACA, Reubsaet FAG, Kooistra-Smid A, Rossen JWA, Dutilh BE, Zomer AL, van den Beld MJC. 2020. Genome-wide association studies of Shigella spp. and Enteroinvasive Escherichia coli isolates demonstrate an absence of genetic markers for prediction of disease severity. BMC Genomics 21:138.
30	Rahman A, Hallgrímsdóttir I, Eisen M, Pachter L. 2018. Association mapping from sequencing reads using k-mers. Elife 7.
31	Alam MT, Petit RA, 3rd, Crispell EK, Thornton TA, Conneely KN, Jiang Y, Satola SW, Read TD. 2014. Dissecting vancomycin-intermediate resistance in staphylococcus aureus using genome-wide association. Genome Biol Evol 6:1174-85.
32	Yahara K, Méric G, Taylor AJ, de Vries SP, Murray S, Pascoe B, Mageiros L, Torralbo A, Vidal A, Ridley A, Komukai S, Wimalarathna H, Cody AJ, Colles FM, McCarthy N, Harris D, Bray JE, Jolley KA, Maiden MC, Bentley SD, Parkhill J, Bayliss CD, Grant A, Maskell D, Didelot X, Kelly DJ, Sheppard SK. 2017. Genome-wide association of functional traits linked with Campylobacter jejuni survival from farm …
33	Chiaverini A, Guidi F, Torresi M, Acciari VA, Centorotola G, Cornacchia A, Centorame P, Marfoglia C, Blasi G, Di Domenico M, Migliorati G, Roussel S, Pomilio F, Sevellec Y. 2021. Phylogenetic Analysis and Genome-Wide Association Study Applied to an Italian Listeria monocytogenes Outbreak. Front Microbiol 12:750065.
34	Monteith W, Pascoe B, Mourkas E, Clark J, Hakim M, Hitchings MD, McCarthy N, Yahara K, Asakura H, Sheppard SK. 2023. Contrasting genes conferring short- and long-term biofilm adaptation in Listeria. Microb Genom 9.
35	Oppong YEA, Phelan J, Perdigão J, Machado D, Miranda A, Portugal I, Viveiros M, Clark TG, Hibberd ML. 2019. Genome-wide analysis of Mycobacterium tuberculosis polymorphisms reveals lineage-specific associations with drug resistance. BMC Genomics 20:252.
36	Su M, Lyles JT, Petit Iii RA, Peterson J, Hargita M, Tang H, Solis-Lemus C, Quave CL, Read TD. 2020. Genomic analysis of variability in Delta-toxin levels between Staphylococcus aureus strains. PeerJ 8:e8717.
37	Waldner M, Kinnear A, Yacoub E, McAllister T, Register K, Li C, Jelinski M. 2022. Genome-Wide Association Study of Nucleotide Variants Associated with Resistance to Nine Antimicrobials in Mycoplasma bovis. Microorganisms 10.
38	Spadar A, Perdigão J, Campino S, Clark TG. 2022. Genomic analysis of hypervirulent Klebsiella pneumoniae reveals potential genetic markers for differentiation from classical strains. Sci Rep 12:13671.
39	Myers BK, Shin GY, Agarwal G, Stice SP, Gitaitis RD, Kvitko BH, Dutta B. 2022. Genome-wide association and dissociation studies in Pantoea ananatis reveal potential virulence factors affecting Allium porrum and Allium fistulosum × Allium cepa hybrid. Front Microbiol 13:1094155.
40	Durieux I, Ginevra C, Attaiech L, Picq K, Juan PA, Jarraud S, Charpentier X. 2019. Diverse conjugative elements silence natural transformation in Legionella species. Proc Natl Acad Sci U S A 116:18613-18618.
41	Richards VP, Nigsch A, Pavinski Bitar P, Sun Q, Stuber T, Ceres K, Smith RL, Robbe Austerman S, Schukken Y, Grohn YT, Stanhope MJ. 2021. Evolutionary genomic and bacteria GWAS analysis of Mycobacterium avium subsp. paratuberculosis and dairy cattle Johne's disease phenotypes. Appl Environ Microbiol 87.
42	Guo G, Kong X, Du D, Wei D, Yu Y, Zhang W. 2021. Genome-wide association study identifies the virulence-associated marker in Streptococcus suis serotype 2. Infect Genet Evol 92:104894.
43	Mobegi FM, Cremers AJ, de Jonge MI, Bentley SD, van Hijum SA, Zomer A. 2017. Deciphering the distance to antibiotic resistance for the pneumococcus using genome sequencing data. Sci Rep 7:42808.
44	Cardenas-Alvarez MX, Restrepo-Montoya D, Bergholz TM. 2022. Genome-Wide Association Study of Listeria monocytogenes Isolates Causing Three Different Clinical Outcomes. Microorganisms 10.
45	Both A, Huang J, Hentschke M, Tobys D, Christner M, Klatte TO, Seifert H, Aepfelbacher M, Rohde H. 2023. Genomics of Invasive Cutibacterium acnes Isolates from Deep-Seated Infections. Microbiol Spectr 11:e0474022.
46	Wegener A, Broens EM, van der Graaf-van Bloois L, Zomer AL, Visser CE, van Zeijl J, van der Meer C, Kusters JG, Friedrich AW, Kampinga GA, Sips GJ, Smeets L, van Kerckhoven MEJ, Timmerman AJ, Wagenaar JA, Duim B. 2021. Absence of Host-Specific Genes in Canine and Human Staphylococcus pseudintermedius as Inferred from Comparative Genomics. Antibiotics (Basel) 10.
47	Higdon SM, Huang BC, Bennett AB, Weimer BC. 2020. Identification of Nitrogen Fixation Genes in Lactococcus Isolated from Maize Using Population Genomics and Machine Learning. Microorganisms 8.
48	Agarwal G, Choudhary D, Stice SP, Myers BK, Gitaitis RD, Venter SN, Kvitko BH, Dutta B. 2021. Pan-Genome-Wide Analysis of Pantoea ananatis Identified Genes Linked to Pathogenicity in Onion. Front Microbiol 12:684756.
49	Sommer A, Fuchs S, Layer F, Schaudinn C, Weber RE, Richard H, Erdmann MB, Laue M, Schuster CF, Werner G, Strommenger B. 2021. Mutations in the gdpP gene are a clinically relevant mechanism for β-lactam resistance in meticillin-resistant Staphylococcus aureus lacking mec determinants. Microb Genom 7.
50	Liang Y, Li B, Zhang Q, Zhang S, He X, Jiang L, Jin Y. 2021. Interaction analyses based on growth parameters of GWAS between Escherichia coli and Staphylococcus aureus. AMB Express 11:34.
51	Giulieri SG, Guérillot R, Holmes NE, Baines SL, Hachani A, Hayes AS, Daniel DS, Seemann T, Davis JS, Van Hal S, Tong SYC, Stinear TP, Howden BP. 2023. A statistical genomics framework to trace bacterial genomic predictors of clinical outcomes in Staphylococcus aureus bacteremia. Cell Rep 42:113069.
52	Earle SG, Lobanovska M, Lavender H, Tang C, Exley RM, Ramos-Sevillano E, Browning DF, Kostiou V, Harrison OB, Bratcher HB, Varani G, Tang CM, Wilson DJ, Maiden MCJ. 2021. Genome-wide association studies reveal the role of polymorphisms affecting factor H binding protein expression in host invasion by Neisseria meningitidis. PLoS Pathog 17:e1009992.
53	Yang D, Jin Y, He X, Dong A, Wang J, Wu R. 2021. Inferring multilayer interactome networks shaping phenotypic plasticity and evolution. Nat Commun 12:5304.
54	Saund K, Pirani A, Lacy DB, Hanna PC, Snitkin E. 2022. Strain Variation in Clostridioides difficile Cytotoxicity Associated with Genomic Variation at Both Pathogenic and Nonpathogenic Loci. mSphere 7:e0017422.
55	Royer G, Ortiz de la Rosa JM, Vuillemin X, Lacombe B, Chau F, Clermont O, Mercier-Darty M, Decousser JW, Ricard JD, Nordmann P, Denamur E, Poirel L. 2022. Reduced Chlorhexidine Susceptibility Is Associated with Tetracycline Resistance tet Genes in Clinical Isolates of Escherichia coli. Antimicrob Agents Chemother 66:e0197221.
56	Chewapreecha C, Marttinen P, Croucher NJ, Salter SJ, Harris SR, Mather AE, Hanage WP, Goldblatt D, Nosten FH, Turner C, Turner P, Bentley SD, Parkhill J. 2014. Comprehensive identification of single nucleotide polymorphisms associated with beta-lactam resistance within pneumococcal mosaic genes. PLoS Genet 10:e1004547.
57	Mageiros L, Méric G, Bayliss SC, Pensar J, Pascoe B, Mourkas E, Calland JK, Yahara K, Murray S, Wilkinson TS, Williams LK, Hitchings MD, Porter J, Kemmett K, Feil EJ, Jolley KA, Williams NJ, Corander J, Sheppard SK. 2021. Genome evolution and the emergence of pathogenicity in avian Escherichia coli. Nat Commun 12:765.
58	Fritsch L, Felten A, Palma F, Mariet JF, Radomski N, Mistou MY, Augustin JC, Guillier L. 2019. Insights from genome-wide approaches to identify variants associated to phenotypes at pan-genome scale: Application to L. monocytogenes' ability to grow in cold conditions. Int J Food Microbiol 291:181-188.
59	Cui ZJ, Zhang WT, Zhu Q, Zhang QY, Zhang HY. 2020. Using a Heat Diffusion Model to Detect Potential Drug Resistance Genes of Mycobacterium tuberculosis. Protein Pept Lett 27:711-717.
60	Boeck L, Burbaud S, Skwark M, Pearson WH, Sangen J, Wuest AW, Marshall EKP, Weimann A, Everall I, Bryant JM, Malhotra S, Bannerman BP, Kierdorf K, Blundell TL, Dionne MS, Parkhill J, Andres Floto R. 2022. Mycobacterium abscessus pathogenesis identified by phenogenomic analyses. Nat Microbiol 7:1431-1441.
61	Huang G, Zhou Y, Cheng H, Lv T, Zheng L, Li C, Chen Y. 2023. Genome and transcriptome analysis of Enterococcus faecium from intestinal colonization and Enterococcus faecium from urinary tract infection. Front Microbiol 14:1273949.
62	Thapa G, Jayal A, Sikazwe E, Perry T, Mohammed Al Balushi A, Livingstone P. 2022. A genome-led study on the pathogenesis of Fusobacterium necrophorum infections. Gene 840:146770.
63	Bokma J, Vereecke N, Nauwynck H, Haesebrouck F, Theuns S, Pardon B, Boyen F. 2021. Genome-Wide Association Study Reveals Genetic Markers for Antimicrobial Resistance in Mycoplasma bovis. Microbiol Spectr 9:e0026221.
64	Bastien S, Meyers S, Salgado-Pabón W, Giulieri SG, Rasigade JP, Liesenborghs L, Kinney KJ, Couzon F, Martins-Simoes P, Moing VL, Duval X, Holmes NE, Bruun NE, Skov R, Howden BP, Fowler VG, Jr., Verhamme P, Andersen PS, Bouchiat C, Moreau K, Vandenesch F. 2023. All Staphylococcus aureus bacteraemia-inducing strains can cause infective endocarditis: Results of GWAS and experimental animal studies. …
65	Hurtado-Páez U, Álvarez Zuluaga N, Arango Isaza RE, Contreras-Moreira B, Rouzaud F, Robledo J. 2022. Pan-genome association study of Mycobacterium tuberculosis lineage-4 revealed specific genes related to the high and low prevalence of the disease in patients from the North-Eastern area of Medellín, Colombia. Front Microbiol 13:1076797.
66	Zhong Z, Hu R, Zhao J, Liu W, Kwok LY, Sun Z, Zhang H, Chen Y. 2021. Acetate kinase and peptidases are associated with the proteolytic activity of Lactobacillus helveticus isolated from fermented food. Food Microbiol 94:103651.
67	Coll F, Phelan J, Hill-Cawthorne GA, Nair MB, Mallard K, Ali S, Abdallah AM, Alghamdi S, Alsomali M, Ahmed AO, Portelli S, Oppong Y, Alves A, Bessa TB, Campino S, Caws M, Chatterjee A, Crampin AC, Dheda K, Furnham N, Glynn JR, Grandjean L, Minh Ha D, Hasan R, Hasan Z, Hibberd ML, Joloba M, Jones-López EC, Matsumoto T, Miranda A, Moore DJ, Mocillo N, Panaiotov S, Parkhill J, Penha C, Perdigão J, P…
68	Lagutkin D, Panova A, Vinokurov A, Gracheva A, Samoilova A, Vasilyeva I. 2022. Genome-Wide Study of Drug Resistant Mycobacterium tuberculosis and Its Intra-Host Evolution during Treatment. Microorganisms 10.
69	He X, Jin Y, Ye M, Chen N, Zhu J, Wang J, Jiang L, Wu R. 2017. Bacterial Genetic Architecture of Ecological Interactions in Co-culture by GWAS-Taking Escherichia coli and Staphylococcus aureus as an Example. Front Microbiol 8:2332.
70	Sassi M, Bronsard J, Pascreau G, Emily M, Donnio PY, Revest M, Felden B, Wirth T, Augagneur Y. 2022. Forecasting Staphylococcus aureus Infections Using Genome-Wide Association Studies, Machine Learning, and Transcriptomic Approaches. mSystems 7:e0037822.
71	Gori A, Harrison OB, Mlia E, Nishihara Y, Chan JM, Msefula J, Mallewa M, Dube Q, Swarthout TD, Nobbs AH, Maiden MCJ, French N, Heyderman RS. 2020. Pan-GWAS of Streptococcus agalactiae Highlights Lineage-Specific Genes Associated with Virulence and Niche Adaptation. mBio 11.
72	Vila Nova M, Durimel K, La K, Felten A, Bessières P, Mistou MY, Mariadassou M, Radomski N. 2019. Genetic and metabolic signatures of Salmonella enterica subsp. enterica associated with animal sources at the pangenomic scale. BMC Genomics 20:814.
73	Pedrosa-Silva F, Venancio TM. 2023. Comparative Genomics Reveals Novel Species and Insights into the Biotechnological Potential, Virulence, and Resistance of Alcaligenes. Genes (Basel) 14.
74	Oliveira de Almeida M, Carvalho R, Figueira Aburjaile F, Malcher Miranda F, Canário Cerqueira J, Brenig B, Ghosh P, Ramos R, Kato RB, de Castro Soares S, Silva A, Azevedo V, Canário Viana MV. 2021. Characterization of the first vaginal Lactobacillus crispatus genomes isolated in Brazil. PeerJ 9:e11079.
75	Tunjungputri RN, Mobegi FM, Cremers AJ, van der Gaast-de Jongh CE, Ferwerda G, Meis JF, Roeleveld N, Bentley SD, Pastura AS, van Hijum SA, van der Ven AJ, de Mast Q, Zomer A, de Jonge MI. 2017. Phage-Derived Protein Induces Increased Platelet Activation and Is Associated with Mortality in Patients with Invasive Pneumococcal Disease. mBio 8.
76	Liu W, Li W, Zheng H, Kwok LY, Sun Z. 2022. Genomics divergence of Lactococcus lactis subsp. lactis isolated from naturally fermented dairy products. Food Res Int 155:111108.
77	Farhat MR, Freschi L, Calderon R, Ioerger T, Snyder M, Meehan CJ, de Jong B, Rigouts L, Sloutsky A, Kaur D, Sunyaev S, van Soolingen D, Shendure J, Sacchettini J, Murray M. 2019. GWAS for quantitative resistance phenotypes in Mycobacterium tuberculosis reveals resistance genes and regulatory regions. Nat Commun 10:2128.
78	Libiseller-Egger J, Phelan J, Campino S, Mohareb F, Clark TG. 2020. Robust detection of point mutations involved in multidrug-resistant Mycobacterium tuberculosis in the presence of co-occurrent resistance markers. PLoS Comput Biol 16:e1008518.
79	Shikov AE, Merkushova AV, Savina IA, Nizhnikov AA, Antonets KS. 2023. The man, the plant, and the insect: shooting host specificity determinants in Serratia marcescens pangenome. Front Microbiol 14:1211999.
80	Chaguza C, Jamrozy D, Bijlsma MW, Kuijpers TW, van de Beek D, van der Ende A, Bentley SD. 2022. Population genomics of Group B Streptococcus reveals the genetics of neonatal disease onset and meningeal invasion. Nat Commun 13:4215.
81	Chaguza C, Pöntinen AK, Top J, Arredondo-Alonso S, Freitas AR, Novais C, Torres C, Bentley SD, Peixe L, Coque TM, Willems RJL, Corander J. 2023. The population-level impact of Enterococcus faecalis genetics on intestinal colonization and extraintestinal infection. Microbiol Spectr 11:e0020123.
82	Lawal OU, Barata M, Fraqueza MJ, Worning P, Bartels MD, Goncalves L, Paixão P, Goncalves E, Toscano C, Empel J, Urbaś M, Domiìnguez MA, Westh H, de Lencastre H, Miragaia M. 2021. Staphylococcus saprophyticus From Clinical and Environmental Origins Have Distinct Biofilm Composition. Front Microbiol 12:663768.
83	Raineri EJM, Maaß S, Wang M, Brushett S, Palma Medina LM, Sampol Escandell N, Altulea D, Raangs E, de Jong A, Vera Murguia E, Feil EJ, Friedrich AW, Buist G, Becher D, García-Cobos S, Couto N, van Dijl JM. 2022. Staphylococcus aureus populations from the gut and the blood are not distinguished by virulence traits-a critical role of host barrier integrity. Microbiome 10:239.
84	Diaz Caballero J, Clark ST, Wang PW, Donaldson SL, Coburn B, Tullis DE, Yau YCW, Waters VJ, Hwang DM, Guttman DS. 2018. A genome-wide association analysis reveals a potential role for recombination in the evolution of antimicrobial resistance in Burkholderia multivorans. PLoS Pathog 14:e1007453.
85	Youngblom MA, Imhoff MR, Smyth LM, Mohamed MA, Pepperell CS. 2023. Portrait of a generalist bacterium: pathoadaptation, metabolic specialization and extreme environments shape diversity of Staphylococcus saprophyticus. bioRxiv doi:10.1101/2023.08.18.553882.
86	Tiwari SK, van der Putten BCL, Fuchs TM, Vinh TN, Bootsma M, Oldenkamp R, La Ragione R, Matamoros S, Hoa NT, Berens C, Leng J, Álvarez J, Ferrandis-Vila M, Ritchie JM, Fruth A, Schwarz S, Domínguez L, Ugarte-Ruiz M, Bethe A, Huber C, Johanns V, Stamm I, Wieler LH, Ewers C, Fivian-Hughes A, Schmidt H, Menge C, Semmler T, Schultsz C. 2023. Genome-wide association reveals host-specific genomic trait…
87	Laabei M, Recker M, Rudkin JK, Aldeljawi M, Gulay Z, Sloan TJ, Williams P, Endres JL, Bayles KW, Fey PD, Yajjala VK, Widhelm T, Hawkins E, Lewis K, Parfett S, Scowen L, Peacock SJ, Holden M, Wilson D, Read TD, van den Elsen J, Priest NK, Feil EJ, Hurst LD, Josefsson E, Massey RC. 2014. Predicting the virulence of MRSA from its genome sequence. Genome Res 24:839-49.
88	Altwiley D, Brignoli T, Edwards A, Recker M, Lee JC, Massey RC. 2021. A functional menadione biosynthesis pathway is required for capsule production by Staphylococcus aureus. Microbiology (Reading) 167.
89	Salipante SJ, Roach DJ, Kitzman JO, Snyder MW, Stackhouse B, Butler-Wu SM, Lee C, Cookson BT, Shendure J. 2015. Large-scale genomic sequencing of extraintestinal pathogenic Escherichia coli strains. Genome Res 25:119-28.
90	Denamur E, Condamine B, Esposito-Farèse M, Royer G, Clermont O, Laouenan C, Lefort A, de Lastours V, Galardini M. 2022. Genome wide association study of Escherichia coli bloodstream infection isolates identifies genetic determinants for the portal of entry but not fatal outcome. PLoS Genet 18:e1010112.
91	Yang D, Zheng X, Jiang L, Ye M, He X, Jin Y, Wu R. 2021. Functional Mapping of Phenotypic Plasticity of Staphylococcus aureus Under Vancomycin Pressure. Front Microbiol 12:696730.
92	Werinder A, Aspán A, Jacobson M, Backhans A, Sjölund M, Guss B, Söderlund R. 2023. Genome characteristics related to the virulence of Streptococcus suis in Swedish pigs. Vet Microbiol 284:109839.
93	Hwang W, Yong JH, Min KB, Lee KM, Pascoe B, Sheppard SK, Yoon SS. 2021. Genome-wide association study of signature genetic alterations among pseudomonas aeruginosa cystic fibrosis isolates. PLoS Pathog 17:e1009681.
94	Van Wonterghem L, De Chiara M, Liti G, Warringer J, Farewell A, Verstraeten N, Michiels J. 2022. Genome-Wide Association Study Reveals Host Factors Affecting Conjugation in Escherichia coli. Microorganisms 10.
95	Suzuki M, Shibayama K, Yahara K. 2016. A genome-wide association study identifies a horizontally transferred bacterial surface adhesin gene associated with antimicrobial resistant strains. Sci Rep 6:37811.
96	Naz S, Paritosh K, Sanyal P, Khan S, Singh Y, Varshney U, Nandicoori VK. 2023. GWAS and functional studies suggest a role for altered DNA repair in the evolution of drug resistance in Mycobacterium tuberculosis. Elife 12.
97	Lee BH, Cole S, Badel-Berchoux S, Guillier L, Felix B, Krezdorn N, Hébraud M, Bernardi T, Sultan I, Piveteau P. 2019. Biofilm Formation of Listeria monocytogenes Strains Under Food Processing Environments and Pan-Genome-Wide Association Study. Front Microbiol 10:2698.
98	Chen Y, Jiang Q, Peierdun M, Takiff HE, Gao Q. 2023. The mutational signatures of poor treatment outcomes on the drug-susceptible Mycobacterium tuberculosis genome. Elife 12.
99	Bazinet AL. 2017. Pan-genome and phylogeny of Bacillus cereus sensu lato. BMC Evol Biol 17:176.
100	Thorwall S, Trivedi V, Ottum E, Wheeldon I. 2023. Population genomics-guided engineering of phenazine biosynthesis in Pseudomonas chlororaphis. Metab Eng 78:223-234.
101	Andras JP, Fields PD, Du Pasquier L, Fredericksen M, Ebert D. 2020. Genome-Wide Association Analysis Identifies a Genetic Basis of Infectivity in a Model Bacterial Pathogen. Mol Biol Evol 37:3439-3452.
102	Dutilh BE, Thompson CC, Vicente AC, Marin MA, Lee C, Silva GG, Schmieder R, Andrade BG, Chimetto L, Cuevas D, Garza DR, Okeke IN, Aboderin AO, Spangler J, Ross T, Dinsdale EA, Thompson FL, Harkins TT, Edwards RA. 2014. Comparative genomics of 274 Vibrio cholerae genomes reveals mobile functions structuring three niche dimensions. BMC Genomics 15:654.
103	Buchanan CJ, Webb AL, Mutschall SK, Kruczkiewicz P, Barker DOR, Hetman BM, Gannon VPJ, Abbott DW, Thomas JE, Inglis GD, Taboada EN. 2017. A Genome-Wide Association Study to Identify Diagnostic Markers for Human Pathogenic Campylobacter jejuni Strains. Front Microbiol 8:1224.
104	Méric G, Mageiros L, Pensar J, Laabei M, Yahara K, Pascoe B, Kittiwan N, Tadee P, Post V, Lamble S, Bowden R, Bray JE, Morgenstern M, Jolley KA, Maiden MCJ, Feil EJ, Didelot X, Miragaia M, de Lencastre H, Moriarty TF, Rohde H, Massey R, Mack D, Corander J, Sheppard SK. 2018. Disease-associated genotypes of the commensal skin bacterium Staphylococcus epidermidis. Nat Commun 9:5034.
105	Fichant A, Felten A, Gallet A, Firmesse O, Bonis M. 2022. Identification of Genetic Markers for the Detection of Bacillus thuringiensis Strains of Interest for Food Safety. Foods 11.
106	Pei N, Sun W, He J, Li Y, Chen X, Liang T, Kristiansen K, Liu W, Li J. 2022. Genome-wide association study of Klebsiella pneumoniae identifies variations linked to carbapenems resistance. Front Microbiol 13:997769.
107	Galardini M, Clermont O, Baron A, Busby B, Dion S, Schubert S, Beltrao P, Denamur E. 2020. Major role of iron uptake systems in the intrinsic extra-intestinal virulence of the genus Escherichia revealed by a genome-wide association study. PLoS Genet 16:e1009065.
108	Gabrielaite M, Nielsen FC, Johansen HK, Marvig RL. 2021. Achromobacter spp. genetic adaptation in cystic fibrosis. Microb Genom 7.
109	Månsson E, Bech Johannesen T, Nilsdotter-Augustinsson Å, Söderquist B, Stegger M. 2021. Comparative genomics of Staphylococcus epidermidis from prosthetic-joint infections and nares highlights genetic traits associated with antimicrobial resistance, not virulence. Microb Genom 7.
110	Myintzaw P, Pennone V, McAuliffe O, Begley M, Callanan M. 2022. Correlation of organic acid tolerance and genotypic characteristics of Listeria monocytogenes food and clinical isolates. Food Microbiol 104:104004.
111	Li K, Wang S, Liu W, Kwok LY, Bilige M, Zhang W. 2022. Comparative genomic analysis of 455 Lactiplantibacillus plantarum isolates: Habitat-specific genomes shaped by frequent recombination. Food Microbiol 104:103989.
112	Young BC, Earle SG, Soeng S, Sar P, Kumar V, Hor S, Sar V, Bousfield R, Sanderson ND, Barker L, Stoesser N, Emary KR, Parry CM, Nickerson EK, Turner P, Bowden R, Crook DW, Wyllie DH, Day NP, Wilson DJ, Moore CE. 2019. Panton-Valentine leucocidin is the key determinant of Staphylococcus aureus pyomyositis in a bacterial GWAS. Elife 8.
113	Hang NTL, Hijikata M, Maeda S, Thuong PH, Ohashi J, Van Huan H, Hoang NP, Miyabayashi A, Cuong VC, Seto S, Van Hung N, Keicho N. 2019. Whole genome sequencing, analyses of drug resistance-conferring mutations, and correlation with transmission of Mycobacterium tuberculosis carrying katG-S315T in Hanoi, Vietnam. Sci Rep 9:15354.
114	Yang X, Tran F, Zhang P. 2023. Comparative Genomic Analyses of Escherichia coli from a Meat Processing Environment in Relation to Their Biofilm Formation and Persistence. Microbiol Spectr 11:e0018323.
115	Hudson LK, Constantine-Renna L, Thomas L, Moore C, Qian X, Garman K, Dunn JR, Denes TG. 2020. Genomic characterization and phylogenetic analysis of Salmonella enterica serovar Javiana. PeerJ 8:e10256.
116	Li Y, Sun X, Xiao X, Wang Z, Li R. 2023. Global distribution and genomic characteristics of tet(X)-positive Escherichia coli among humans, animals, and the environment. Sci Total Environ 887:164148.
117	Mahoney DBJ, Falardeau J, Hingston P, Chmielowska C, Carroll LM, Wiedmann M, Jang SS, Wang S. 2022. Associations between Listeria monocytogenes genomic characteristics and adhesion to polystyrene at 8 °C. Food Microbiol 102:103915.
118	Palma F, Radomski N, Guérin A, Sévellec Y, Félix B, Bridier A, Soumet C, Roussel S, Guillier L. 2022. Genomic elements located in the accessory repertoire drive the adaptation to biocides in Listeria monocytogenes strains from different ecological niches. Food Microbiol 106:103757.
119	Lawal OU, Fraqueza MJ, Worning P, Bouchami O, Bartels MD, Goncalves L, Paixão P, Goncalves E, Toscano C, Empel J, Urbaś M, Domínguez MA, Westh H, de Lencastre H, Miragaia M. 2021. Staphylococcus saprophyticus Causing Infections in Humans Is Associated with High Resistance to Heavy Metals. Antimicrob Agents Chemother 65:e0268520.
120	Moller AG, Winston K, Ji S, Wang J, Hargita Davis MN, Solís-Lemus CR, Read TD. 2021. Genes Influencing Phage Host Range in Staphylococcus aureus on a Species-Wide Scale. mSphere 6.
121	Hurtado R, Barh D, Weimer BC, Viana MVC, Profeta R, Sousa TJ, Aburjaile FF, Quino W, Souza RP, Mestanza O, Gavilán RG, Azevedo V. 2022. WGS-Based Lineage and Antimicrobial Resistance Pattern of Salmonella Typhimurium Isolated during 2000-2017 in Peru. Antibiotics (Basel) 11.
122	Daeschel D, Pettengill JB, Wang Y, Chen Y, Allard M, Snyder AB. 2022. Genomic analysis of Listeria monocytogenes from US food processing environments reveals a high prevalence of QAC efflux genes but limited evidence of their contribution to environmental persistence. BMC Genomics 23:488.
123	Espadinha D, Sobral RG, Mendes CI, Méric G, Sheppard SK, Carriço JA, de Lencastre H, Miragaia M. 2019. Distinct Phenotypic and Genomic Signatures Underlie Contrasting Pathogenic Potential of Staphylococcus epidermidis Clonal Lineages. Front Microbiol 10:1971.
124	Lilje B, Rasmussen RV, Dahl A, Stegger M, Skov RL, Fowler VG, Ng KL, Kiil K, Larsen AR, Petersen A, Johansen HK, Schønheyder HC, Arpi M, Rosenvinge FS, Korup E, Høst U, Hassager C, Gill SUA, Hansen TF, Johannesen TB, Smit J, Søgaard P, Skytt Andersen P, Eske-Bruun N. 2017. Whole-genome sequencing of bloodstream Staphylococcus aureus isolates does not distinguish bacteraemia from endocarditis. Mic…
125	Sieber RN, Larsen AR, Urth TR, Iversen S, Møller CH, Skov RL, Larsen J, Stegger M. 2019. Genome investigations show host adaptation and transmission of LA-MRSA CC398 from pigs into Danish healthcare institutions. Sci Rep 9:18655.
126	Pascoe B, Méric G, Murray S, Yahara K, Mageiros L, Bowen R, Jones NH, Jeeves RE, Lappin-Scott HM, Asakura H, Sheppard SK. 2015. Enhanced biofilm formation and multi-host transmission evolve from divergent genetic backgrounds in Campylobacter jejuni. Environ Microbiol 17:4779-89.
127	Palmieri N, Hess C, Hess M. 2024. GWAS and comparative genomics reveal candidate antibiotic resistance genes in the avian pathogen Gallibacterium anatis for six widespread antibiotics. Vet Microbiol 290:109995.
128	Khademi SMH, Gabrielaite M, Paulsson M, Knulst M, Touriki E, Marvig RL, Påhlman LI. 2021. Genomic and Phenotypic Evolution of Achromobacter xylosoxidans during Chronic Airway Infections of Patients with Cystic Fibrosis. mSystems 6:e0052321.
129	Sandri A, Veschetti L, Saitta GM, Passarelli Mantovani R, Carelli M, Burlacchini G, Preato S, Sorio C, Melotti P, Montemari AL, Fiscarelli EV, Patuzzo C, Signoretto C, Boaretti M, Lleò MM, Malerba G. 2022. Achromobacter spp. Adaptation in Cystic Fibrosis Infection and Candidate Biomarkers of Antimicrobial Resistance. Int J Mol Sci 23.
130	Roe C, Williamson CHD, Vazquez AJ, Kyger K, Valentine M, Bowers JR, Phillips PD, Harrison V, Driebe E, Engelthaler DM, Sahl JW. 2020. Bacterial Genome Wide Association Studies (bGWAS) and Transcriptomics Identifies Cryptic Antimicrobial Resistance Mechanisms in Acinetobacter baumannii. Front Public Health 8:451.
131	Creasy-Marrazzo A, Saber MM, Kamat M, Bailey LS, Brinkley L, Cato E, Begum Y, Rashid MM, Khan AI, Qadri F, Basso KB, Shapiro BJ, Nelson EJ. 2022. Genome-wide association studies reveal distinct genetic correlates and increased heritability of antimicrobial resistance in Vibrio cholerae under anaerobic conditions. Microb Genom 8.
132	Duan Z, Li X, Li S, Zhou H, Hu L, Xia H, Xie L, Xie F. 2024. Nosocomial surveillance of multidrug-resistant Acinetobacter baumannii: a genomic epidemiological study. Microbiol Spectr 12:e0220723.
133	Frentzel H, Kraemer M, Kelner-Burgos Y, Uelze L, Bodi D. 2024. Cereulide production capacities and genetic properties of 31 emetic Bacillus cereus group strains. Int J Food Microbiol 417:110694.
134	Stanley S, Silva-Costa C, Gomes-Silva J, Melo-Cristino J, Malley R, Ramirez M. 2024. CC180 clade dynamics do not universally explain Streptococcus pneumoniae serotype 3 persistence post-vaccine: a global comparative population genomics study. medRxiv doi:10.1101/2024.08.29.24312665.
135	Pena-Fernández N, Ocejo M, van der Graaf-van Bloois L, Lavín JL, Kortabarria N, Collantes-Fernández E, Hurtado A, Aduriz G. 2024. Comparative pangenomic analysis of Campylobacter fetus isolated from Spanish bulls and other mammalian species. Sci Rep 14:4347.
136	Bandoy DDR, Weimer BC. 2020. Biological Machine Learning Combined with Campylobacter Population Genomics Reveals Virulence Gene Allelic Variants Cause Disease. Microorganisms 8.
137	Zhao H, Nickle DC, Zeng Z, Law PYT, Wilcox MH, Chen L, Peng Y, Meng J, Deng Z, Albright A, Zhong H, Xu X, Zhu S, Shen J, Blanchard RL, Dorr MB, Shaw PM, Li J. 2021. Global Landscape of Clostridioides Difficile Phylogeography, Antibiotic Susceptibility, and Toxin Polymorphisms by Post-Hoc Whole-Genome Sequencing from the MODIFY I/II Studies. Infect Dis Ther 10:853-870.
138	Goyal M, Hauben L, Pouseele H, Jaillard M, De Bruyne K, van Belkum A, Goering R. 2020. Retrospective Definition of Clostridioides difficile PCR Ribotypes on the Basis of Whole Genome Polymorphisms: A Proof of Principle Study. Diagnostics (Basel) 10.
139	Podbielski A, Köller T, Warnke P, Barrantes I, Kreikemeyer B. 2024. Whole genome sequencing distinguishes skin colonizing from infection-associated Cutibacterium acnes isolates. Front Cell Infect Microbiol 14:1433783.
140	Li Y, Sun X, Dong N, Wang Z, Li R. 2024. Global distribution and genomic characteristics of carbapenemase-producing Escherichia coli among humans, 2005-2023. Drug Resist Updat 72:101031.
141	Li Q, Yang J, Wang M, Jia R, Chen S, Liu M, Zhu D, Zhao X, Wu Y, Yang Q, Huang J, Ou X, Sun D, Tian B, He Y, Wu Z, Cheng A, Zhang S. 2024. Global distribution and genomic characteristics analysis of avian-derived mcr-1-positive Escherichia coli. Ecotoxicol Environ Saf 285:117109.
142	Olson MA, Cullimore C, Hutchison WD, Grimsrud A, Nobrega D, De Buck J, Barkema HW, Wilson E, Pickett BE, Erickson DL. 2024. Genes associated with fitness and disease severity in the pan-genome of mastitis-associated Escherichia coli. Front Microbiol 15:1452007.
143	Palmieri N, Apostolakos I, Paudel S, Hess M. 2023. The genetic network underlying the evolution of pathogenicity in avian Escherichia coli. Front Vet Sci 10:1195585.
144	Ceres K, Zehr JD, Murrell C, Millet JK, Sun Q, McQueary HC, Horton A, Cazer C, Sams K, Reboul G, Andreopoulos WB, Mitchell PK, Anderson R, Franklin-Guild R, Cronk BD, Stanhope BJ, Burbick CR, Wolking R, Peak L, Zhang Y, McDowall R, Krishnamurthy A, Slavic D, Sekhon P, Tyson GH, Ceric O, Stanhope MJ, Goodman LB. 2024. Evolutionary genomic analyses of canine E. coli infections identify a relic caps…
145	Malekian N, Sainath S, Al-Fatlawi A, Schroeder M. 2023. Word-based GWAS harnesses the rich potential of genomic data for E. coli quinolone resistance. Front Microbiol 14:1276332.
146	Lu J, Shen T, Zhang Y, Ma X, Xu S, Awad S, Du M, Zhong Z. 2023. Safety assessment of Enterococcus lactis based on comparative genomics and phenotypic analysis. Front Microbiol 14:1196558.
147	Laurentie J, Loux V, Hennequet-Antier C, Chambellon E, Deschamps J, Trotereau A, Furlan S, Darrigo C, Kempf F, Lao J, Milhes M, Roques C, Quinquis B, Vandecasteele C, Boyer R, Bouchez O, Repoila F, Le Guennec J, Chiapello H, Briandet R, Helloin E, Schouler C, Kempf I, Serror P. 2023. Comparative Genome Analysis of Enterococcus cecorum Reveals Intercontinental Spread of a Lineage of Clinical Poult…
148	Coll F, Gouliouris T, Bruchmann S, Phelan J, Raven KE, Clark TG, Parkhill J, Peacock SJ. 2022. PowerBacGWAS: a computational pipeline to perform power calculations for bacterial genome-wide association studies. Commun Biol 5:266.
149	Carrara A, Bertelli C, Gardiol C, Marquis B, Andrey DO, Schrenzel J, Pillonel T, Greub G. 2024. Association of pathogenic determinants of Fusobacterium necrophorum with bacteremia, and Lemierre's syndrome. Sci Rep 14:19804.
150	Saruuljavkhlan B, Alfaray RI, Oyuntsetseg K, Gantuya B, Khangai A, Renchinsengee N, Matsumoto T, Akada J, Azzaya D, Davaadorj D, Yamaoka Y. 2023. Study of Helicobacter pylori Isolated from a High-Gastric-Cancer-Risk Population: Unveiling the Comprehensive Analysis of Virulence-Associated Genes including Secretion Systems, and Genome-Wide Association Study. Cancers (Basel) 15.
151	Earle SG, Wu CH, Charlesworth J, Stoesser N, Gordon NC, Walker TM, Spencer CCA, Iqbal Z, Clifton DA, Hopkins KL, Woodford N, Smith EG, Ismail N, Llewelyn MJ, Peto TE, Crook DW, McVean G, Walker AS, Wilson DJ. 2016. Identifying lineage effects when controlling for population structure improves power in bacterial association studies. Nat Microbiol 1:16041.
152	Zhang M, Zhang J, Li J, Wu X, Xiao L, Liu X, Yang X, Yang L, Zou Q, Huang W. 2020. AmpR Increases the Virulence of Carbapenem-Resistant Klebsiella pneumoniae by Regulating the Initial Step of Capsule Synthesis. Infect Drug Resist 13:3431-3441.
153	Jiang S, Ma Z, Cao H, Mo L, Jin J, Yu B, Chu K, Hu J. 2024. Genomic study substantiates the intensive care unit as a reservoir for carbapenem-resistant Klebsiella pneumoniae in a teaching hospital in China. Microb Genom 10.
154	Liu M, Wu J, Zhao J, Xi Y, Jin Y, Yang H, Chen S, Long J, Duan G. 2024. Global epidemiology and genetic diversity of mcr-positive Klebsiella pneumoniae: A systematic review and genomic analysis. Environ Res 259:119516.
155	Cremers AJH, Mobegi FM, van der Gaast-de Jongh C, van Weert M, van Opzeeland FJ, Vehkala M, Knol MJ, Bootsma HJ, Välimäki N, Croucher NJ, Meis JF, Bentley S, van Hijum S, Corander J, Zomer AL, Ferwerda G, de Jonge MI. 2019. The Contribution of Genetic Variation of Streptococcus pneumoniae to the Clinical Manifestation of Invasive Pneumococcal Disease. Clin Infect Dis 68:61-69.
156	Kremer PH, Lees JA, Koopmans MM, Ferwerda B, Arends AW, Feller MM, Schipper K, Valls Seron M, van der Ende A, Brouwer MC, van de Beek D, Bentley SD. 2017. Benzalkonium tolerance genes and outcome in Listeria monocytogenes meningitis. Clin Microbiol Infect 23:265.e1-265.e7.
157	Castro H, Douillard FP, Korkeala H, Lindström M. 2021. Mobile Elements Harboring Heavy Metal and Bacitracin Resistance Genes Are Common among Listeria monocytogenes Strains Persisting on Dairy Farms. mSphere 6:e0038321.
158	Myintzaw P, Pennone V, McAuliffe O, Begley M, Callanan M. 2023. Association of Virulence, Biofilm, and Antimicrobial Resistance Genes with Specific Clonal Complex Types of Listeria monocytogenes. Microorganisms 11.
159	Chaguza C, Yang M, Cornick JE, du Plessis M, Gladstone RA, Kwambana-Adams BA, Lo SW, Ebruke C, Tonkin-Hill G, Peno C, Senghore M, Obaro SK, Ousmane S, Pluschke G, Collard JM, Sigaùque B, French N, Klugman KP, Heyderman RS, McGee L, Antonio M, Breiman RF, von Gottberg A, Everett DB, Kadioglu A, Bentley SD. 2020. Bacterial genome-wide association study of hyper-virulent pneumococcal serotype 1 iden…
160	McDougall S, Clausen L, Ha HJ, Gibson I, Bryan M, Hadjirin N, Lay E, Raisen C, Ba X, Restif O, Parkhill J, Holmes MA. 2020. Mechanisms of β-lactam resistance of Streptococcus uberis isolated from bovine mastitis cases. Vet Microbiol 242:108592.
161	Sévellec Y, Ascencio E, Douarre PE, Félix B, Gal L, Garmyn D, Guillier L, Piveteau P, Roussel S. 2022. Listeria monocytogenes: Investigation of Fitness in Soil Does Not Support the Relevance of Ecotypes. Front Microbiol 13:917588.
162	Dou X, Liu Y, Koutsoumanis K, Song C, Li Z, Zhang H, Yang F, Zhu H, Dong Q. 2024. Employing genome-wide association studies to investigate acid adaptation mechanisms in Listeria monocytogenes. Food Res Int 196:115106.
163	Mazzamurro F, Chirakadavil JB, Durieux I, Poiré L, Plantade J, Ginevra C, Jarraud S, Wilharm G, Charpentier X, E PCR. 2024. Intragenomic conflicts with plasmids and chromosomal mobile genetic elements drive the evolution of natural transformation within species. PLoS Biol 22:e3002814.
164	Napier G, Khan AS, Jabbar A, Khan MT, Ali S, Qasim M, Mohammad N, Hasan R, Hasan Z, Campino S, Ahmad S, Khattak B, Waddell SJ, Khan TA, Phelan JE, Clark TG. 2022. Characterisation of drug-resistant Mycobacterium tuberculosis mutations and transmission in Pakistan. Sci Rep 12:7703.
165	Dong Y, Feng Y, Ou X, Liu C, Fan W, Zhao Y, Hu Y, Zhou X. 2022. Genomic analysis of diversity, biogeography, and drug resistance in Mycobacterium bovis. Transbound Emerg Dis 69:e2769-e2778.
166	Worakitchanon W, Yanai H, Piboonsiri P, Miyahara R, Nedsuwan S, Imsanguan W, Chaiyasirinroje B, Sawaengdee W, Wattanapokayakit S, Wichukchinda N, Omae Y, Palittapongarnpim P, Tokunaga K, Mahasirimongkol S, Fujimoto A. 2024. Comprehensive analysis of Mycobacterium tuberculosis genomes reveals genetic variations in bacterial virulence. Cell Host Microbe 32:1972-1987.e6.
167	Pang R, Xie T, Wu Q, Li Y, Lei T, Zhang J, Ding Y, Wang J, Xue L, Chen M, Wei X, Zhang Y, Zhang S, Yang X. 2019. Comparative Genomic Analysis Reveals the Potential Risk of Vibrio parahaemolyticus Isolated From Ready-To-Eat Foods in China. Front Microbiol 10:186.
168	Conkle-Gutierrez D, Kim C, Ramirez-Busby SM, Modlin SJ, Mansjö M, Werngren J, Rigouts L, Hoffner SE, Valafar F. 2022. Distribution of Common and Rare Genetic Markers of Second-Line-Injectable-Drug Resistance in Mycobacterium tuberculosis Revealed by a Genome-Wide Association Study. Antimicrob Agents Chemother 66:e0207521.
169	Yurtseven A, Buyanova S, Agrawal AA, Bochkareva OO, Kalinina OV. 2023. Machine learning and phylogenetic analysis allow for predicting antibiotic resistance in M. tuberculosis. BMC Microbiol 23:404.
170	Hicks ND, Yang J, Zhang X, Zhao B, Grad YH, Liu L, Ou X, Chang Z, Xia H, Zhou Y, Wang S, Dong J, Sun L, Zhu Y, Zhao Y, Jin Q, Fortune SM. 2018. Clinically prevalent mutations in Mycobacterium tuberculosis alter propionate metabolism and mediate multidrug tolerance. Nat Microbiol 3:1032-1042.
171	Sobkowiak B, Banda L, Mzembe T, Crampin AC, Glynn JR, Clark TG. 2020. Bayesian reconstruction of Mycobacterium tuberculosis transmission networks in a high incidence area over two decades in Malawi reveals associated risk factors and genomic variants. Microb Genom 6.
172	Tagini F, Pillonel T, Bertelli C, Jaton K, Greub G. 2021. Pathogenic Determinants of the Mycobacterium kansasii Complex: An Unsuspected Role for Distributive Conjugal Transfer. Microorganisms 9.
173	Chekesa B, Singh H, Gonzalez-Juarbe N, Vashee S, Wiscovitch-Russo R, Dupont CL, Girma M, Kerro O, Gumi B, Ameni G. 2024. Pangenome and genomic signatures linked to the dominance of the lineage-4 of Mycobacterium tuberculosis isolated from extrapulmonary tuberculosis patients in western Ethiopia. PLoS One 19:e0304060.
174	Hicks ND, Carey AF, Yang J, Zhao Y, Fortune SM. 2019. Bacterial Genome-Wide Association Identifies Novel Factors That Contribute to Ethionamide and Prothionamide Susceptibility in Mycobacterium tuberculosis. mBio 10.
175	Genestet C, Refrégier G, Hodille E, Zein-Eddine R, Le Meur A, Hak F, Barbry A, Westeel E, Berland JL, Engelmann A, Verdier I, Lina G, Ader F, Dray S, Jacob L, Massol F, Venner S, Dumitrescu O. 2022. Mycobacterium tuberculosis genetic features associated with pulmonary tuberculosis severity. Int J Infect Dis 125:74-83.
176	Brenner EP, Sreevatsan S. 2023. Global-scale GWAS associates a subset of SNPs with animal-adapted variants in M. tuberculosis complex. BMC Med Genomics 16:260.
177	Ruesen C, Chaidir L, van Laarhoven A, Dian S, Ganiem AR, Nebenzahl-Guimaraes H, Huynen MA, Alisjahbana B, Dutilh BE, van Crevel R. 2018. Large-scale genomic analysis shows association between homoplastic genetic variation in Mycobacterium tuberculosis genes and meningeal or pulmonary tuberculosis. BMC Genomics 19:122.
178	Chaiyachat P, Chaiprasert A, Nonghanphithak D, Smithtikarn S, Kamolwat P, Pungrassami P, Reechaipichitkul W, Ong RT, Teo YY, Faksri K. 2021. Whole-genome analysis of drug-resistant Mycobacterium tuberculosis reveals novel mutations associated with fluoroquinolone resistance. Int J Antimicrob Agents 58:106385.
179	Stanley S, Spaulding CN, Liu Q, Chase MR, Ha DTM, Thai PVK, Lan NH, Thu DDA, Quang NL, Brown J, Hicks ND, Wang X, Marin M, Howard NC, Vickers AJ, Karpinski WM, Chao MC, Farhat MR, Caws M, Dunstan SJ, Thuong NTT, Fortune SM. 2023. High-throughput phenogenotyping of Mycobacteria tuberculosis clinical strains reveals bacterial determinants of treatment outcomes. bioRxiv doi:10.1101/2023.04.09.536166.
180	Bhalla N, Nanda RK. 2024. Pangenome-wide association study reveals the selective absence of CRISPR genes (Rv2816c-19c) in drug-resistant Mycobacterium tuberculosis. Microbiol Spectr 12:e0052724.
181	Lai YP, Ioerger TR. 2020. Exploiting Homoplasy in Genome-Wide Association Studies to Enhance Identification of Antibiotic-Resistance Mutations in Bacterial Genomes. Evol Bioinform Online 16:1176934320944932.
182	Kachroo P, Eraso JM, Beres SB, Olsen RJ, Zhu L, Nasser W, Bernard PE, Cantu CC, Saavedra MO, Arredondo MJ, Strope B, Do H, Kumaraswami M, Vuopio J, Gröndahl-Yli-Hannuksela K, Kristinsson KG, Gottfredsson M, Pesonen M, Pensar J, Davenport ER, Clark AG, Corander J, Caugant DA, Gaini S, Magnussen MD, Kubiak SL, Nguyen HAT, Long SW, Porter AR, DeLeo FR, Musser JM. 2019. Integrated analysis of populat…
183	Mortimer TD, Zhang JJ, Ma KC, Grad YH. 2022. Loci for prediction of penicillin and tetracycline susceptibility in Neisseria gonorrhoeae: a genome-wide association study. Lancet Microbe 3:e376-e381.
184	Rubin DHF, Ma KC, Westervelt KA, Hullahalli K, Waldor MK, Grad YH. 2023. CanB is a metabolic mediator of antibiotic resistance in Neisseria gonorrhoeae. Nat Microbiol 8:28-39.
185	Farzand R, Kimani MW, Mourkas E, Jama A, Clark JL, De Ste Croix M, Monteith WM, Lucidarme J, Oldfield NJ, Turner DPJ, Borrow R, Martinez-Pomares L, Sheppard SK, Bayliss CD. 2024. High-throughput phenotype-to-genotype testing of meningococcal carriage and disease isolates detects genetic determinants of disease-relevant phenotypic traits. mBio 15:e0305924.
186	Pham NP, Gingras H, Godin C, Feng J, Groppi A, Nikolski M, Leprohon P, Ouellette M. 2024. Holistic understanding of trimethoprim resistance in Streptococcus pneumoniae using an integrative approach of genome-wide association study, resistance reconstruction, and machine learning. mBio 15:e0136024.
187	Collins C, Didelot X. 2018. A phylogenetic method to perform genome-wide association studies in microbes that accounts for population structure and recombination. PLoS Comput Biol 14:e1005958.
188	Kremer PHC, Lees JA, Ferwerda B, van de Ende A, Brouwer MC, Bentley SD, van de Beek D. 2020. Genetic Variation in Neisseria meningitidis Does Not Influence Disease Severity in Meningococcal Meningitis. Front Med (Lausanne) 7:594769.
189	Maynard-Smith L, Derrick JP, Borrow R, Lucidarme J, Maiden MCJ, Heyderman RS, Harrison OB. 2022. Genome-Wide Association Studies Identify an Association of Transferrin Binding Protein B Variation and Invasive Serogroup Y Meningococcal Disease in Older Adults. J Infect Dis 226:2204-2214.
190	Kandasamy R, Lo S, Gurung M, Carter MJ, Gladstone R, Lees J, Shrestha S, Thorson S, Bijukchhe S, Gautam MC, Shrestha R, Gurung S, Khadka B, McGee L, Breiman RF, Murdoch DR, Kelly DF, Shrestha S, Bentley SD, Pollard AJ. 2022. Effect of childhood vaccination and antibiotic use on pneumococcal populations and genome-wide associations with disease among children in Nepal: an observational study. Lanc…
191	Chen Y, Xiang G, Liu P, Zhou X, Guo P, Wu Z, Yang J, Chen P, Huang J, Liao K. 2024. Prevalence and molecular characteristics of ceftazidime-avibactam resistance among carbapenem-resistant Pseudomonas aeruginosa clinical isolates. J Glob Antimicrob Resist 36:276-283.
192	Madden DE, Baird T, Bell SC, McCarthy KL, Price EP, Sarovich DS. 2024. Keeping up with the pathogens: improved antimicrobial resistance detection and prediction from Pseudomonas aeruginosa genomes. Genome Med 16:78.
193	Hernández-García M, Barbero-Herranz R, Bastón-Paz N, Díez-Aguilar M, López-Collazo E, Márquez-Garrido FJ, Hernández-Pérez JM, Baquero F, Ekkelenkamp MB, Fluit AC, Fuentes-Valverde V, Moscoso M, Bou G, Del Campo R, Cantón R, Avendaño-Ortiz J. 2024. Unravelling the mechanisms causing murepavadin resistance in Pseudomonas aeruginosa: lipopolysaccharide alterations and its consequences. Front Cell In…
194	Monteil CL, Yahara K, Studholme DJ, Mageiros L, Méric G, Swingle B, Morris CE, Vinatzer BA, Sheppard SK. 2016. Population-genomic insights into emergence, crop adaptation and dissemination of Pseudomonas syringae pathogens. Microb Genom 2:e000089.
195	Crestani C, Seligsohn D, Forde TL, Zadoks RN. 2022. How GBS Got Its Hump: Genomic Analysis of Group B Streptococcus from Camels Identifies Host Restriction as well as Mobile Genetic Elements Shared across Hosts and Pathogens. Pathogens 11.
196	McTavish KJ, Almeida RND, Tersigni J, Raimundi MK, Gong Y, Wang PW, Gontijo GF, de Souza RM, de Resende MLV, Desveaux D, Guttman DS. 2024. Pseudomonas syringae coffee blight is associated with the horizontal transfer of plasmid-encoded type III effectors. New Phytol 241:409-429.
197	Arrieta-Gisasola A, Martínez-Ballesteros I, Martinez-Malaxetxebarria I, Garrido V, Grilló MJ, Bikandi J, Laorden L. 2024. Pan-Genome-Wide Association Study reveals a key role of the salmochelin receptor IroN in the biofilm formation of Salmonella Typhimurium and its monophasic variant 4,[5],12:i. Int J Food Microbiol 419:110753.
198	Telhig S, Pham NP, Ben Said L, Rebuffat S, Ouellette M, Zirah S, Fliss I. 2024. Exploring the genetic basis of natural resistance to microcins. Microb Genom 10.
199	Wu J, Wen Y, You L, Wei X, Wang J, Zhu G, Li S. 2025. Genome analysis of colistin-resistant Salmonella isolates from human sources in Guizhou of southwestern China, 2019-2023. Front Microbiol 16:1498995.
200	De Silva PM, Bennett RJ, Kuhn L, Ngondo P, Debande L, Njamkepo E, Ho B, Weill FX, Marteyn BS, Jenkins C, Baker KS. 2023. Escherichia coli killing by epidemiologically successful sublineages of Shigella sonnei is mediated by colicins. EBioMedicine 97:104822.
201	Zhou H, Du W, Ouyang D, Li Y, Gong Y, Yao Z, Zhong M, Zhong X, Ye X. 2024. Simple and accurate genomic classification model for distinguishing between human and pig Staphylococcus aureus. Commun Biol 7:1171.
202	Chaguza C, Smith JT, Bruce SA, Gibson R, Martin IW, Andam CP. 2022. Prophage-encoded immune evasion factors are critical for Staphylococcus aureus host infection, switching, and adaptation. Cell Genom 2.
203	Jin Y, Gao C, Teng G, Zhou Z, Zhou W, Huang M. 2024. Dissecting the genetic features and evolution of Staphylococcus aureus sequence type 88: a global perspective. mSystems 9:e0114224.
204	Chen J, Du W, Li Y, Zhou H, Ouyang D, Yao Z, Fu J, Ye X. 2024. Genome-based model for differentiating between infection and carriage Staphylococcus aureus. Microbiol Spectr 12:e0049324.
205	Chen F, Yin Y, Chen H, Wang R, Wang S, Wang H. 2024. Global genetic diversity and Asian clades evolution: a phylogeographic study of Staphylococcus aureus sequence type 5. Antimicrob Agents Chemother 68:e0117523.
206	Du W, Chen S, Jiang R, Zhou H, Li Y, Ouyang D, Gong Y, Yao Z, Ye X. 2025. Inferring Staphylococcus aureus host species and cross-species transmission from a genome-based model. BMC Genomics 26:149.
207	Long DR, Holmes EA, Lo HY, Penewit K, Almazan J, Hodgson T, Berger NF, Bishop ZH, Lewis JD, Waalkes A, Wolter DJ, Salipante SJ. 2024. Clinical and in vitro models identify distinct adaptations enhancing Staphylococcus aureus pathogenesis in human macrophages. PLoS Pathog 20:e1012394.
208	Dyzenhaus S, Sullivan MJ, Alburquerque B, Boff D, van de Guchte A, Chung M, Fulmer Y, Copin R, Ilmain JK, O'Keefe A, Altman DR, Stubbe FX, Podkowik M, Dupper AC, Shopsin B, van Bakel H, Torres VJ. 2023. MRSA lineage USA300 isolated from bloodstream infections exhibit altered virulence regulation. Cell Host Microbe 31:228-242.e8.
209	Young BC, Wu CH, Charlesworth J, Earle S, Price JR, Gordon NC, Cole K, Dunn L, Liu E, Oakley S, Godwin H, Fung R, Miller R, Knox K, Votintseva A, Quan TP, Tilley R, Scarborough M, Crook DW, Peto TE, Walker AS, Llewelyn MJ, Wilson DJ. 2021. Antimicrobial resistance determinants are associated with Staphylococcus aureus bacteraemia and adaptation to the healthcare environment: a bacterial genome-wi…
210	Hachani A, Giulieri SG, Guérillot R, Walsh CJ, Herisse M, Soe YM, Baines SL, Thomas DR, Cheung SD, Hayes AS, Cho E, Newton HJ, Pidot S, Massey RC, Howden BP, Stinear TP. 2023. A high-throughput cytotoxicity screening platform reveals agr-independent mutations in bacteraemia-associated Staphylococcus aureus that promote intracellular persistence. Elife 12.
211	Bardy JJ, Sarovich DS, Price EP, Steinig E, Tong S, Drilling A, Ou J, Vreugde S, Wormald PJ, Psaltis AJ. 2018. Staphylococcus aureus from patients with chronic rhinosinusitis show minimal genetic association between polyp and non-polyp phenotypes. BMC Ear Nose Throat Disord 18:16.
212	Castro BE, Rios R, Carvajal LP, Vargas ML, Cala MP, León L, Hanson B, Dinh AQ, Ortega-Recalde O, Seas C, Munita JM, Arias CA, Rincon S, Reyes J, Diaz L. 2022. Multiomics characterization of methicillin-resistant Staphylococcus aureus (MRSA) isolates with heterogeneous intermediate resistance to vancomycin (hVISA) in Latin America. J Antimicrob Chemother 78:122-132.
213	Hoekstra J, Zomer AL, Rutten V, Benedictus L, Stegeman A, Spaninks MP, Bennedsgaard TW, Biggs A, De Vliegher S, Mateo DH, Huber-Schlenstedt R, Katholm J, Kovács P, Krömker V, Lequeux G, Moroni P, Pinho L, Smulski S, Supré K, Swinkels JM, Holmes MA, Lam T, Koop G. 2020. Genomic analysis of European bovine Staphylococcus aureus from clinical versus subclinical mastitis. Sci Rep 10:18172.
214	Adedrian T, Hitchcock S, O'Hara LM, Michalski JM, Johnson JK, Calfee DP, Miller LG, Hazen TH, Harris AD, Rasko DA. 2022. Comparative Genomics Identifies Features Associated with Methicillin-Resistant Staphylococcus aureus (MRSA) Transmission in Hospital Settings. mSphere 7:e0011622.
215	Roe C, Stegger M, Lilje B, Johannesen TB, Ng KL, Sieber RN, Driebe E, Engelthaler DM, Andersen PS. 2020. Genomic analyses of Staphylococcus aureus clonal complex 45 isolates does not distinguish nasal carriage from bacteraemia. Microb Genom 6.
216	Giulieri SG, Guérillot R, Kwong JC, Monk IR, Hayes AS, Daniel D, Baines S, Sherry NL, Holmes NE, Ward P, Gao W, Seemann T, Stinear TP, Howden BP. 2020. Comprehensive Genomic Investigation of Adaptive Mutations Driving the Low-Level Oxacillin Resistance Phenotype in Staphylococcus aureus. mBio 11.
217	Kim JW, Lee KJ. 2023. Development of a Single-nucleotide Polymorphism Genotyping Assay for the Rapid Detection of Vancomycin-intermediate Resistance in Staphylococcus aureus Epidemic Lineage ST5. Ann Lab Med 43:355-363.
218	Baines SL, Holt KE, Schultz MB, Seemann T, Howden BO, Jensen SO, van Hal SJ, Coombs GW, Firth N, Powell DR, Stinear TP, Howden BP. 2015. Convergent adaptation in the dominant global hospital clone ST239 of methicillin-resistant Staphylococcus aureus. mBio 6:e00080.
219	Ramos B, Cunha MV. 2024. Genomic epidemiology of Staphylococcus aureus from the Iberian Peninsula highlights the expansion of livestock associated-CC398 towards wildlife. Sci Total Environ 933:173027.
220	Joyce LR, Youngblom MA, Cormaty H, Gartstein E, Barber KE, Akins RL, Pepperell CS, Palmer KL. 2022. Comparative Genomics of Streptococcus oralis Identifies Large Scale Homologous Recombination and a Genetic Variant Associated with Infection. mSphere 7:e0050922.
221	Yang S, Chen J, Fu J, Huang J, Li T, Yao Z, Ye X. 2024. Disease-Associated Streptococcus pneumoniae Genetic Variation. Emerg Infect Dis 30:39-49.
